# Supplementary material for: 4-Meth­oxy­benzaldehyde (5-bromo­pyrimidin-2-yl)hydrazone monohydrate
Source: Acta Crystallogr Sect E Struct Rep Online. 2010 Aug 28;66(Pt 9):o2467. doi: 10.1107/S1600536810033283 (PMC3007892; doi:10.1107/S1600536810033283)
Supplement: Supplementary file 2 [file e-66-o2467-Isup2.hkl]

# 
# h,k,l, Fc-squared, Fo-squared, sigma(Fo-squared) and status flag 
# 
data_I
_shelx_title ' bk35m in Fdd2  (100K)' 
_shelx_refln_list_code          4 
_shelx_F_calc_maximum      883.09 
_exptl_crystal_F_000      2624.00 
_reflns_d_resolution_high  0.6568 
 
loop_ 
 _symmetry_equiv_pos_as_xyz 
 'x, y, z' 
 '-x, -y, z' 
 'x+1/4, -y+1/4, z+1/4' 
 '-x+1/4, y+1/4, z+1/4' 
 'x, y+1/2, z+1/2' 
 '-x, -y+1/2, z+1/2' 
 'x+1/4, -y+3/4, z+3/4' 
 '-x+1/4, y+3/4, z+3/4' 
 'x+1/2, y, z+1/2' 
 '-x+1/2, -y, z+1/2' 
 'x+3/4, -y+1/4, z+3/4' 
 '-x+3/4, y+1/4, z+3/4' 
 'x+1/2, y+1/2, z' 
 '-x+1/2, -y+1/2, z' 
 'x+3/4, -y+3/4, z+1/4' 
 '-x+3/4, y+3/4, z+1/4' 
 
_cell_length_a    13.0606 
_cell_length_b    60.5887 
_cell_length_c     6.5618 
_cell_angle_alpha  90.000 
_cell_angle_beta   90.000 
_cell_angle_gamma  90.000 
 
_shelx_F_squared_multiplier     1.000 
 
loop_ 
 _refln_index_h 
 _refln_index_k 
 _refln_index_l 
 _refln_F_squared_calc 
 _refln_F_squared_meas 
 _refln_F_squared_sigma 
 _refln_observed_status 
   1   1  -9     1259.68     1314.34    236.45 o 
   3   1  -9      132.88      356.26    208.26 o 
   5   1  -9     2090.07     2929.64    414.25 o 
   7   1  -9     1880.71     1681.49    379.34 o 
   1   3  -9     4420.71     4996.76    338.49 o 
   3   3  -9     1925.73     2509.16    274.34 o 
   5   3  -9     1917.35     2144.81    398.07 o 
   7   3  -9     2530.89     2893.03    447.69 o 
   1   5  -9      732.20     1007.78    219.55 o 
   3   5  -9     4949.63     6111.25    370.34 o 
   5   5  -9     4250.65     4630.90    493.85 o 
   7   5  -9      643.88      560.35    485.80 o 
   1   7  -9     4000.74     4730.65    362.60 o 
   3   7  -9      131.97      -20.90    200.44 o 
   5   7  -9      483.51     1046.97    345.96 o 
   7   7  -9     1176.31     1485.66    507.46 o 
   1   9  -9     1472.77     1702.00    248.33 o 
   3   9  -9     4348.27     4170.04    411.16 o 
   5   9  -9     1210.74      988.91    499.65 o 
   7   9  -9       72.13      -55.87    446.90 o 
   1  11  -9     1157.76     1024.78    230.53 o 
   3  11  -9     1264.94     1413.05    280.93 o 
   5  11  -9      194.67     -304.27    426.71 o 
   7  11  -9     2943.43     3153.06    638.35 o 
   1  13  -9      256.15      368.25    204.04 o 
   3  13  -9       18.40      121.89    290.59 o 
   5  13  -9      240.56      338.26    415.38 o 
   7  13  -9      700.85      601.25    489.89 o 
   1  15  -9       53.86      234.75    232.01 o 
   3  15  -9      474.68      401.59    304.29 o 
   5  15  -9     3670.97     3679.12    441.40 o 
   7  15  -9      262.58      582.36    484.33 o 
   1  17  -9      964.22     1327.19    337.29 o 
   3  17  -9      639.75      480.61    304.17 o 
   5  17  -9     2387.02     3082.59    414.30 o 
   7  17  -9      923.17     1218.20    518.13 o 
   1  19  -9     2463.88     2220.94    391.77 o 
   3  19  -9      386.02      544.36    309.12 o 
   5  19  -9      685.03      806.68    326.82 o 
   7  19  -9      349.91     -105.28    447.16 o 
   1  21  -9     1377.77     1178.07    334.96 o 
   3  21  -9       17.30     -155.29    275.22 o 
   5  21  -9      801.24      772.08    322.68 o 
   7  21  -9      366.67      321.89    448.78 o 
   1  23  -9     3635.35     4190.44    717.97 o 
   3  23  -9      237.88      336.82    303.97 o 
   5  23  -9     1806.46     2207.72    382.12 o 
   1  25  -9     1024.82     1333.60    340.61 o 
   3  25  -9     2947.17     3636.62    456.93 o 
   5  25  -9      843.71      535.18    352.80 o 
   1  27  -9      449.79      391.31    413.27 o 
   3  27  -9      985.19     1349.69    358.42 o 
   5  27  -9      135.01       23.38    315.60 o 
   1  29  -9      729.44      973.85    346.17 o 
   3  29  -9     2796.45     3194.30    438.64 o 
   5  29  -9       72.21      -25.72    303.55 o 
   1  31  -9     1174.24     1623.15    371.34 o 
   3  31  -9     1714.66     1983.69    374.14 o 
   5  31  -9      189.71      185.09    322.29 o 
   1  33  -9      454.10      679.80    324.92 o 
   3  33  -9     2232.02     2680.51    427.25 o 
   1  35  -9      362.78      706.05    346.16 o 
   3  35  -9      991.20     1542.83    370.80 o 
   1  37  -9      569.86      192.68    326.43 o 
   1  39  -9     3142.42     3628.91    487.22 o 
   0   0  -8    20377.55    21929.72   1596.26 o 
   4   0  -8     1505.42     1859.18    359.01 o 
   8   0  -8     1145.08     1359.74    477.56 o 
   2   2  -8      571.66      630.33    189.09 o 
   4   2  -8     3010.11     2814.04    253.79 o 
   6   2  -8     6921.89     8124.23    568.07 o 
   8   2  -8      673.24      929.93    307.15 o 
   0   4  -8     1672.74     2338.95    322.63 o 
   2   4  -8     2848.13     3063.25    261.76 o 
   4   4  -8     4059.29     4296.29    296.07 o 
   6   4  -8     1544.96     1855.35    344.97 o 
   8   4  -8      278.81       40.65    417.35 o 
  10   4  -8     3257.90     3435.80    623.89 o 
   2   6  -8     1607.91     1815.50    220.24 o 
   4   6  -8     1795.49     1865.13    218.53 o 
   6   6  -8      400.84      554.99    298.24 o 
   8   6  -8     5906.04     6355.17    734.51 o 
  10   6  -8       78.51     -149.57    424.46 o 
   0   8  -8     3179.83     2663.15    362.72 o 
   2   8  -8     7719.94     8953.99    410.80 o 
   4   8  -8       39.18      183.29    204.37 o 
   6   8  -8      312.91      408.20    286.42 o 
   8   8  -8      236.06      388.90    405.92 o 
  10   8  -8     1618.16     1006.76    500.81 o 
   2  10  -8      354.74      325.15    170.98 o 
   4  10  -8     6120.59     6033.32    405.91 o 
   6  10  -8     1525.92     2254.13    493.79 o 
   8  10  -8     4408.33     4207.25    669.47 o 
  10  10  -8      652.72     1214.47    496.68 o 
   0  12  -8     3289.97     3500.23    384.37 o 
   2  12  -8     3399.19     3678.35    276.11 o 
   4  12  -8     1279.90     1397.19    241.25 o 
   6  12  -8      385.44      501.04    412.28 o 
   8  12  -8      474.03      538.17    441.03 o 
  10  12  -8        0.16        8.76    395.85 o 
   2  14  -8     1167.04     1002.43    217.22 o 
   4  14  -8     1542.98     1457.00    350.84 o 
   6  14  -8     1285.02     1186.20    299.39 o 
   8  14  -8     4790.09     4419.96    647.96 o 
  10  14  -8      671.00      800.91    450.02 o 
   0  16  -8     1607.98     1466.80    291.13 o 
   2  16  -8     1650.77     1766.10    221.05 o 
   4  16  -8     3637.98     4280.97    436.45 o 
   6  16  -8      697.00      729.43    280.64 o 
   8  16  -8      358.93      355.11    402.68 o 
  10  16  -8      593.37      823.54    444.39 o 
   2  18  -8     1646.31     1432.70    239.03 o 
   4  18  -8     3454.12     3444.99    400.77 o 
   6  18  -8     6220.44     6055.28    515.30 o 
   8  18  -8      299.74      545.59    416.51 o 
  10  18  -8     2250.97     2604.56    575.03 o 
   0  20  -8    14750.82    13656.27   1259.06 o 
   2  20  -8      347.23      645.45    392.49 o 
   4  20  -8     2632.30     3057.85    364.44 o 
   6  20  -8      120.40      -18.00    271.26 o 
   8  20  -8     1006.50      767.36    421.74 o 
  10  20  -8      271.55      573.81    466.70 o 
   2  22  -8     2452.31     2144.74    349.22 o 
   4  22  -8     1434.49     1132.56    304.45 o 
   6  22  -8     4014.99     4658.97    461.09 o 
   8  22  -8     1301.72     2171.00    510.95 o 
  10  22  -8     1089.48     1686.19    526.48 o 
   0  24  -8     7894.49     7854.05    778.80 o 
   2  24  -8     6830.20     6992.88    563.25 o 
   4  24  -8     1925.92     2562.32    362.34 o 
   6  24  -8      523.18      777.15    299.19 o 
   8  24  -8      227.15      144.23    393.88 o 
  10  24  -8     1718.70     1888.74    550.31 o 
   2  26  -8     1279.76     1315.99    324.26 o 
   4  26  -8     3109.75     2678.37    367.71 o 
   6  26  -8      174.92      243.01    277.55 o 
   8  26  -8     1776.31     2145.29    549.37 o 
  10  26  -8      338.01      151.86    437.08 o 
   0  28  -8      253.95     -180.00    339.98 o 
   2  28  -8     3187.91     3682.44    431.93 o 
   4  28  -8      145.82       -9.03    256.85 o 
   6  28  -8     1042.43     1101.47    322.17 o 
   8  28  -8      842.93     1195.90    495.99 o 
  10  28  -8     2727.88     2820.27    589.49 o 
   2  30  -8      180.60      317.08    302.68 o 
   4  30  -8     4494.89     5184.53    468.89 o 
   6  30  -8     1416.47     1850.30    348.22 o 
   8  30  -8     3830.28     4977.01    690.67 o 
   0  32  -8     1659.32     1274.76    465.32 o 
   2  32  -8     1497.04     1317.05    315.80 o 
   4  32  -8     1334.12     1336.43    330.49 o 
   6  32  -8      661.91      909.86    322.85 o 
   8  32  -8     1353.49     1405.44    509.44 o 
   2  34  -8      430.15      301.91    281.45 o 
   4  34  -8     3843.51     3819.28    443.05 o 
   6  34  -8     1739.62     2065.38    377.51 o 
   8  34  -8      649.53      526.46    456.01 o 
   0  36  -8    11200.88    11808.98   1016.64 o 
   2  36  -8     1127.93      551.54    315.22 o 
   4  36  -8     1096.32     1512.85    352.90 o 
   6  36  -8      426.06      510.09    302.56 o 
   8  36  -8      303.98      -52.92    299.42 o 
   2  38  -8     1253.44     1368.63    330.97 o 
   4  38  -8      642.49      816.01    311.28 o 
   6  38  -8     8282.92     8938.52    775.81 o 
   8  38  -8      795.42      708.72    336.20 o 
   0  40  -8     4851.63     5021.11    726.22 o 
   2  40  -8      929.10     1358.59    466.96 o 
   4  40  -8     2234.98     2387.52    450.18 o 
   6  40  -8      286.76      -99.45    291.17 o 
   8  40  -8      240.40      399.90    331.60 o 
   2  42  -8     1345.78     1354.51    362.81 o 
   4  42  -8     1364.65     1271.20    550.89 o 
   6  42  -8     2697.79     3085.20    428.81 o 
   0  44  -8     1960.12     1888.47    549.79 o 
   2  44  -8     3932.93     4332.71    484.09 o 
   4  44  -8     1160.09      921.46    340.04 o 
   6  44  -8      923.63      993.23    499.85 o 
   2  46  -8      676.96      894.09    344.19 o 
   4  46  -8     3512.21     3551.45    365.86 o 
   6  46  -8      239.67      343.44    333.34 o 
   0  48  -8     1224.97     1218.22    484.97 o 
   2  48  -8     5239.45     6624.51   1015.19 o 
   4  48  -8      174.33      280.73    256.30 o 
   2  50  -8     1659.07     2478.29    422.13 o 
   4  50  -8      387.82      719.79    273.35 o 
   0  52  -8      260.26      264.62    435.67 o 
   2  52  -8      533.29      333.01    337.36 o 
   2  54  -8      282.22      545.97    455.60 o 
   1   1  -7     8430.56     8162.71    361.89 o 
   3   1  -7     4346.81     3856.59    249.67 o 
   5   1  -7     3996.68     4534.43    275.28 o 
   7   1  -7     9599.12     8569.47    587.38 o 
   9   1  -7      235.15      318.77    268.77 o 
   1   3  -7    10149.82     9558.01    435.98 o 
   3   3  -7     6133.86     6001.75    315.24 o 
   5   3  -7     6549.98     7251.59    358.12 o 
   7   3  -7     1565.33     2017.92    441.17 o 
   9   3  -7      459.86     1086.69    398.41 o 
   1   5  -7     4745.85     5326.44    304.59 o 
   3   5  -7     7416.68     6748.66    353.98 o 
   5   5  -7     6720.63     6115.61    322.01 o 
   7   5  -7      244.89      384.13    261.25 o 
   9   5  -7     4121.64     4794.70    634.82 o 
   1   7  -7      840.20      767.25    157.35 o 
   3   7  -7     5231.61     5509.17    318.95 o 
   5   7  -7     2111.04     2483.94    255.38 o 
   7   7  -7     3812.08     3883.45    394.30 o 
   9   7  -7     4192.13     4040.75    575.11 o 
  11   7  -7      855.66      730.48    420.16 o 
   1   9  -7     1655.95     1777.14    195.31 o 
   3   9  -7     6500.81     6779.03    349.57 o 
   5   9  -7     1628.83     1704.21    229.21 o 
   7   9  -7     4536.72     4089.02    588.64 o 
   9   9  -7     5091.80     5265.49    690.46 o 
  11   9  -7      583.27      493.43    421.62 o 
   1  11  -7     3000.96     3010.36    234.74 o 
   3  11  -7     3404.94     3890.68    253.16 o 
   5  11  -7      964.93      972.38    204.71 o 
   7  11  -7     3673.18     3615.25    572.85 o 
   9  11  -7     2821.72     2561.77    488.70 o 
  11  11  -7      235.34      215.06    404.14 o 
   1  13  -7     2540.38     2540.08    210.41 o 
   3  13  -7     4652.34     4693.27    297.66 o 
   5  13  -7     1663.24     1742.41    232.89 o 
   7  13  -7     1249.19      983.76    375.44 o 
   9  13  -7     2030.46     1728.53    472.57 o 
  11  13  -7     1629.97     1391.73    470.35 o 
   1  15  -7     4958.14     5130.65    307.19 o 
   3  15  -7     3227.13     3061.71    237.79 o 
   5  15  -7     2353.74     2339.29    306.97 o 
   7  15  -7      272.45      574.73    284.62 o 
   9  15  -7     1146.08     1729.24    466.43 o 
  11  15  -7     4633.13     5107.14    655.32 o 
   1  17  -7     7143.31     7298.75    349.95 o 
   3  17  -7     2757.40     3292.85    365.98 o 
   5  17  -7     3755.12     4021.73    380.87 o 
   7  17  -7      521.37      439.33    244.56 o 
   9  17  -7      922.69     1292.52    443.24 o 
  11  17  -7     4506.94     5198.44    651.95 o 
   1  19  -7     6353.82     6681.93    388.66 o 
   3  19  -7      497.87      261.47    168.06 o 
   5  19  -7     8411.38     8253.94    555.94 o 
   7  19  -7     9607.97     9241.16    612.50 o 
   9  19  -7      562.52      481.58    366.46 o 
  11  19  -7     2469.78     2587.82    551.51 o 
  13  19  -7      776.30     1361.89    490.72 o 
   1  21  -7     5508.14     4941.16    454.40 o 
   3  21  -7     2529.34     2699.59    330.65 o 
   5  21  -7     3192.27     3089.07    359.49 o 
   7  21  -7     6046.08     5848.50    492.76 o 
   9  21  -7      311.85      234.35    378.47 o 
  11  21  -7      267.63      265.89    409.47 o 
  13  21  -7      462.61      -60.71    406.28 o 
   1  23  -7     2138.08     1872.17    287.17 o 
   3  23  -7     5335.17     5378.05    462.59 o 
   5  23  -7     8733.20     8024.62    564.52 o 
   7  23  -7     3974.94     3962.20    406.20 o 
   9  23  -7     1102.43     1260.11    450.16 o 
  11  23  -7     9095.15     9728.28    932.49 o 
  13  23  -7     3957.53     3156.03    607.87 o 
   1  25  -7     5186.06     5191.44    463.87 o 
   3  25  -7     4827.19     4720.34    343.25 o 
   5  25  -7      290.95      294.90    236.33 o 
   7  25  -7     6511.81     6521.92    515.28 o 
   9  25  -7     8988.73     8797.10    896.79 o 
  11  25  -7     1275.67     1266.75    459.52 o 
  13  25  -7      576.24      491.77    447.47 o 
   1  27  -7     1815.82     1753.45    304.28 o 
   3  27  -7     6855.25     7607.31    428.30 o 
   5  27  -7     1105.61      826.52    254.77 o 
   7  27  -7      246.35      630.73    259.28 o 
   9  27  -7      254.24      164.68    386.57 o 
  11  27  -7      315.75      693.16    435.21 o 
   1  29  -7     4535.33     4921.71    452.95 o 
   3  29  -7     8701.06     8745.05    462.61 o 
   5  29  -7     1621.83     1787.78    307.39 o 
   7  29  -7     3249.24     3623.27    469.09 o 
   9  29  -7     3499.48     3388.97    574.88 o 
  11  29  -7      229.25     -208.26    386.91 o 
   1  31  -7      324.69      376.73    250.97 o 
   3  31  -7     1033.06      936.24    348.10 o 
   5  31  -7     2229.43     2224.32    261.66 o 
   7  31  -7     4893.77     5532.19    479.34 o 
   9  31  -7     2580.25     2545.70    496.19 o 
  11  31  -7     1091.32      691.70    443.59 o 
   1  33  -7      139.37       67.84    181.14 o 
   3  33  -7     7336.09     7348.23    446.87 o 
   5  33  -7     1065.41     1202.71    227.40 o 
   7  33  -7     2080.44     2076.20    356.44 o 
   9  33  -7     1258.84     1597.33    477.56 o 
  11  33  -7     1860.10     1826.36    519.71 o 
   1  35  -7     3372.35     3317.94    306.65 o 
   3  35  -7     4006.77     3858.92    313.22 o 
   5  35  -7     1583.16     1772.73    272.18 o 
   7  35  -7     1193.36     1323.19    475.82 o 
   9  35  -7     2094.83     2471.19    517.04 o 
  11  35  -7     3746.96     4071.71    648.69 o 
   1  37  -7    11264.65    11088.93    537.53 o 
   3  37  -7     1310.99     1615.99    245.94 o 
   5  37  -7     2320.84     2501.00    293.83 o 
   7  37  -7     1916.87     2194.79    578.58 o 
   9  37  -7       26.60      -64.24    271.84 o 
  11  37  -7     1973.03     2072.92    516.45 o 
   1  39  -7     6157.14     6572.93    434.43 o 
   3  39  -7      878.24      577.38    300.83 o 
   5  39  -7     5045.51     4468.48    419.56 o 
   7  39  -7     5721.33     5926.11    520.44 o 
   9  39  -7      207.61      261.33    284.11 o 
  11  39  -7     1118.65     1443.61    505.46 o 
   1  41  -7     1803.05     1516.92    246.90 o 
   3  41  -7     1783.09     1793.12    264.76 o 
   5  41  -7     4238.82     4665.67    367.82 o 
   7  41  -7     2225.21     2353.51    297.87 o 
   9  41  -7      437.25      444.28    299.72 o 
  11  41  -7      819.73     1238.11    503.00 o 
   1  43  -7     2878.02     3306.65    319.93 o 
   3  43  -7     5011.46     5478.51    388.65 o 
   5  43  -7     4685.74     4464.94    369.90 o 
   7  43  -7     2182.08     2209.18    295.93 o 
   9  43  -7     2015.41     2383.91    382.26 o 
   1  45  -7     1537.57     1825.18    277.28 o 
   3  45  -7     7220.52     7842.00    478.78 o 
   5  45  -7      491.69      609.54    230.04 o 
   7  45  -7      612.90      611.71    247.57 o 
   9  45  -7     1850.39     1991.61    493.47 o 
   1  47  -7     1286.38     2539.15    654.86 o 
   3  47  -7     2792.27     2988.33    316.22 o 
   5  47  -7     1131.67     1233.64    258.94 o 
   7  47  -7     3242.26     3632.99    359.11 o 
   9  47  -7     2749.35     2462.09    406.81 o 
   1  49  -7     7357.64     7147.93    586.14 o 
   3  49  -7     1021.12     1339.59    258.97 o 
   5  49  -7       72.18      171.54    228.53 o 
   7  49  -7      914.52      989.04    271.27 o 
   9  49  -7     3910.36     4695.98    498.49 o 
   1  51  -7     1142.76      922.87    253.54 o 
   3  51  -7     1534.18     1616.75    274.65 o 
   5  51  -7     6769.57     7048.98    480.45 o 
   7  51  -7      803.63      713.07    267.15 o 
   1  53  -7     1384.54     1084.02    265.78 o 
   3  53  -7     2906.69     3028.27    393.16 o 
   5  53  -7     2881.23     2917.69    337.93 o 
   7  53  -7      487.39      561.51    266.65 o 
   1  55  -7     1166.66     1072.39    273.16 o 
   3  55  -7      882.69     1003.99    273.86 o 
   5  55  -7      957.63      577.57    269.75 o 
   7  55  -7     1753.95     1976.97    315.80 o 
   1  57  -7     3977.26     3841.47    370.70 o 
   3  57  -7       89.63     -112.75    240.55 o 
   5  57  -7     2093.02     1854.90    308.74 o 
   1  59  -7     1548.36     1671.29    299.08 o 
   3  59  -7      587.50      686.64    269.18 o 
   5  59  -7     2550.47     2425.59    341.09 o 
   1  61  -7     3075.69     2825.61    351.91 o 
   3  61  -7      674.19      960.57    287.79 o 
   5  61  -7     1779.90     1949.87    320.40 o 
   1  63  -7     1810.17     1858.97    316.92 o 
   3  63  -7     3191.83     3597.69    385.18 o 
   1  65  -7     1287.64     1416.27    302.42 o 
   2   0  -6      625.77     1118.71    207.27 o 
   6   0  -6    21023.94    21945.78   1067.71 o 
   0   2  -6    23407.14    23105.79   1099.97 o 
   2   2  -6      444.27      508.58    124.44 o 
   4   2  -6     6739.62     7214.00    335.00 o 
   6   2  -6     3879.43     3608.76    270.70 o 
   8   2  -6     3958.36     4063.48    371.18 o 
  10   2  -6     1094.55     1434.09    395.06 o 
   2   4  -6    11962.28    11605.89    449.83 o 
   4   4  -6     9930.92     9458.08    383.02 o 
   6   4  -6    17078.17    16437.50    680.29 o 
   8   4  -6     8301.97     9348.28    616.80 o 
  10   4  -6     2559.65     2921.29    498.38 o 
   0   6  -6     8123.19     7670.63    497.92 o 
   2   6  -6    24487.32    24381.19    800.53 o 
   4   6  -6      468.14      529.66    127.85 o 
   6   6  -6      430.06      576.26    217.47 o 
   8   6  -6      378.67      276.85    217.61 o 
  10   6  -6     4206.54     3955.17    543.38 o 
   2   8  -6      141.46      112.76    118.39 o 
   4   8  -6    21617.49    21278.57    743.01 o 
   6   8  -6     4189.05     4579.06    307.84 o 
   8   8  -6     9384.53     9965.73    880.10 o 
  10   8  -6      740.33      565.49    354.79 o 
   0  10  -6     7084.70     6322.17    437.49 o 
   2  10  -6    26775.84    26220.58    874.64 o 
   4  10  -6      124.51      206.26    122.69 o 
   6  10  -6      588.93      619.47    166.86 o 
   8  10  -6     1069.98     1049.86    364.53 o 
  10  10  -6     2404.40     2341.20    460.04 o 
   2  12  -6     2885.04     3049.30    176.13 o 
   4  12  -6     5387.13     5329.59    289.97 o 
   6  12  -6     3335.82     3532.48    319.38 o 
   8  12  -6    12376.83    12767.71    991.88 o 
  10  12  -6      553.68      690.80    342.00 o 
  12  12  -6     2503.99     2961.01    493.59 o 
   0  14  -6    13884.13    14005.73    807.00 o 
   2  14  -6    11401.96    11659.34    414.80 o 
   4  14  -6     5887.78     5747.46    251.88 o 
   6  14  -6     3228.39     3501.96    329.82 o 
   8  14  -6     1016.97      986.60    341.72 o 
  10  14  -6     5281.22     5284.29    670.22 o 
  12  14  -6     3149.48     3390.42    545.93 o 
   2  16  -6     2354.99     2578.08    171.09 o 
   4  16  -6     2685.59     2688.50    188.22 o 
   6  16  -6     4811.43     5492.31    416.71 o 
   8  16  -6     3781.19     4478.88    556.59 o 
  10  16  -6     8826.11     8708.22    855.26 o 
  12  16  -6       69.38      218.07    372.05 o 
   0  18  -6    25727.42    26878.09   1264.30 o 
   2  18  -6     5397.40     5507.95    250.21 o 
   4  18  -6    14120.74    14219.31    522.79 o 
   6  18  -6     1652.12     1605.42    259.65 o 
   8  18  -6      803.09      812.93    240.00 o 
  10  18  -6     3044.32     3343.42    517.49 o 
  12  18  -6    12497.67    12906.50   1069.66 o 
   2  20  -6      446.16      375.01    120.95 o 
   4  20  -6       44.93      157.41    141.39 o 
   6  20  -6    26178.43    26731.12   1115.72 o 
   8  20  -6     4841.93     4755.55    913.28 o 
  10  20  -6     9063.20     8956.70    886.46 o 
  12  20  -6     1094.38     1268.96    435.32 o 
   0  22  -6    43288.12    43486.93   2915.24 o 
   2  22  -6      288.25      195.36    141.30 o 
   4  22  -6     5334.29     5643.25    329.02 o 
   6  22  -6     4327.07     4771.92    321.25 o 
   8  22  -6     5218.77     5171.26    423.70 o 
  10  22  -6     1579.78     1650.45    430.43 o 
  12  22  -6     3942.23     3994.67    565.34 o 
   2  24  -6    16665.03    16631.30    704.73 o 
   4  24  -6    39832.33    38653.87   1491.94 o 
   6  24  -6    12530.94    12398.60    543.84 o 
   8  24  -6    18168.74    18809.70    903.26 o 
  10  24  -6     1153.65     1528.18    419.61 o 
  12  24  -6      303.08      594.56    387.06 o 
   0  26  -6    10184.80     9702.79    542.51 o 
   2  26  -6    13146.26    12878.27    612.03 o 
   4  26  -6     6045.59     6053.54    371.44 o 
   6  26  -6       58.01      119.28    162.15 o 
   8  26  -6     3101.57     2775.64    326.56 o 
  10  26  -6     3642.85     3715.28    548.25 o 
  12  26  -6     5799.59     6298.42    740.93 o 
   2  28  -6     1092.41     1027.22    181.56 o 
   4  28  -6     9556.88     9683.72    490.08 o 
   6  28  -6     1966.47     1738.23    219.40 o 
   8  28  -6    23081.58    23035.69    995.17 o 
  10  28  -6      632.71      602.81    380.12 o 
  12  28  -6     2272.36     2222.24    485.16 o 
   0  30  -6     5523.00     5525.00    404.28 o 
   2  30  -6    17997.09    17988.48    728.86 o 
   4  30  -6     3716.64     3628.68    287.68 o 
   6  30  -6       49.82       95.96    160.25 o 
   8  30  -6       77.30      109.67    183.80 o 
  10  30  -6     4222.00     4052.51    564.37 o 
  12  30  -6     3489.12     3709.91    581.50 o 
   2  32  -6     3020.07     3031.28    253.39 o 
   4  32  -6     8535.74     8584.25    458.76 o 
   6  32  -6     2353.94     2083.87    252.50 o 
   8  32  -6     2922.77     2526.04    271.54 o 
  10  32  -6      336.93      215.02    355.59 o 
  12  32  -6     1492.06     1391.24    447.52 o 
   0  34  -6    20928.36    20140.24   1066.53 o 
   2  34  -6     6983.07     6497.65    383.12 o 
   4  34  -6     4161.69     4741.23    332.33 o 
   6  34  -6      763.58      822.77    200.76 o 
   8  34  -6      521.97      616.49    205.40 o 
  10  34  -6     5051.26     5414.17    640.33 o 
   2  36  -6     4372.50     4377.84    319.46 o 
   4  36  -6      945.30      977.82    205.69 o 
   6  36  -6    14601.20    13844.50    603.53 o 
   8  36  -6     1956.57     1897.15    260.85 o 
  10  36  -6     4348.62     4473.54    425.51 o 
   0  38  -6    28525.41    28815.47   1317.54 o 
   2  38  -6     1452.81     1516.61    221.36 o 
   4  38  -6     8661.62     8736.94    467.32 o 
   6  38  -6       93.09       44.20    182.12 o 
   8  38  -6     1257.92     1099.53    232.70 o 
  10  38  -6     1103.77      828.96    237.63 o 
   2  40  -6     2069.78     1741.71    230.02 o 
   4  40  -6     3754.02     3698.65    330.95 o 
   6  40  -6    13447.94    12578.84    623.14 o 
   8  40  -6     1374.75     1631.69    272.41 o 
  10  40  -6     4148.81     4262.79    353.00 o 
   0  42  -6     9805.66     9079.04    568.61 o 
   2  42  -6     5800.84     6194.09    387.79 o 
   4  42  -6     6366.67     6537.12    408.92 o 
   6  42  -6      483.23      496.64    205.33 o 
   8  42  -6       49.82       83.47    206.71 o 
  10  42  -6     1477.52     1555.58    269.47 o 
   2  44  -6     2121.23     1936.37    253.46 o 
   4  44  -6     8751.88     8762.46    472.35 o 
   6  44  -6     2264.57     2208.37    469.58 o 
   8  44  -6     9660.49     9954.44    558.89 o 
  10  44  -6     1749.55     2044.81    284.14 o 
   0  46  -6     2279.57     2360.86    327.09 o 
   2  46  -6     8248.03     8154.89    463.65 o 
   4  46  -6      394.97      450.74    202.33 o 
   6  46  -6     1437.58     2019.22    265.29 o 
   8  46  -6     1390.34     1774.50    325.52 o 
  10  46  -6     3219.15     3086.61    328.41 o 
  12  46  -6      265.80     -153.42    432.65 o 
   2  48  -6      269.92      396.61    239.15 o 
   4  48  -6     5417.74     5300.34    383.47 o 
   6  48  -6     1893.01     2108.01    274.79 o 
   8  48  -6     8726.79     9258.67    527.31 o 
  10  48  -6     2101.42     2216.55    305.29 o 
  12  48  -6     2995.57     4374.74    679.90 o 
   0  50  -6     1029.51     1106.52    286.64 o 
   2  50  -6    13198.48    13372.65    659.19 o 
   4  50  -6      519.44      575.84    229.98 o 
   6  50  -6      841.29      980.66    247.00 o 
   8  50  -6      333.62      338.97    238.11 o 
  10  50  -6     2771.77     2528.25    322.37 o 
   2  52  -6     4840.27     5312.12    388.08 o 
   4  52  -6     4663.24     4879.91    395.60 o 
   6  52  -6     9058.16     9547.79    556.74 o 
   8  52  -6     4313.32     4281.78    382.41 o 
  10  52  -6     1309.49     1206.42    284.20 o 
   0  54  -6     6631.23     6815.30    976.83 o 
   2  54  -6      904.29     1017.12    238.91 o 
   4  54  -6     2656.18     2389.50    305.41 o 
   6  54  -6      804.09      932.20    250.93 o 
   8  54  -6      333.50      427.08    246.26 o 
  10  54  -6      742.04      849.62    353.50 o 
   2  56  -6     3550.20     3356.98    426.79 o 
   4  56  -6      445.62      541.96    234.56 o 
   6  56  -6     6500.06     7288.54    562.19 o 
   8  56  -6     1209.82     1329.37    286.76 o 
  10  56  -6     5492.48     6026.27    581.75 o 
   0  58  -6     8056.54     6869.63    558.73 o 
   2  58  -6      677.74      871.40    240.60 o 
   4  58  -6     3886.69     4282.44    369.78 o 
   6  58  -6     1003.28      916.36    259.88 o 
   8  58  -6      200.35      254.91    252.92 o 
   2  60  -6      964.40      599.58    247.59 o 
   4  60  -6      595.41      528.36    256.23 o 
   6  60  -6     8082.95     8158.00    531.02 o 
   8  60  -6     1751.19     2132.05    319.30 o 
   0  62  -6     8914.80     9113.08    646.26 o 
   2  62  -6     5196.97     5610.88    426.60 o 
   4  62  -6     1693.19     1744.81    295.78 o 
   6  62  -6     1586.81     1861.82    312.33 o 
   8  62  -6     1526.19     1400.24    309.64 o 
   2  64  -6     2593.57     2198.08    313.33 o 
   4  64  -6     6797.43     6986.97    483.87 o 
   6  64  -6     1897.41     2026.83    317.28 o 
   0  66  -6     3099.64     3278.46    608.36 o 
   2  66  -6    15831.86    16163.79    781.69 o 
   4  66  -6       90.78      -67.78    248.81 o 
   6  66  -6      981.50      966.77    293.87 o 
   2  68  -6     2533.80     2757.78    344.15 o 
   4  68  -6     3933.23     4103.52    401.80 o 
   6  68  -6     2278.41     2510.35    445.39 o 
   0  70  -6     3640.39     3844.19    470.79 o 
   2  70  -6     7487.06     7241.35    493.13 o 
   4  70  -6      195.81      286.95    274.69 o 
   2  72  -6     5932.84     6902.85    500.74 o 
   1   1  -5    26156.49    25135.66    826.30 o 
   3   1  -5     2153.44     2136.38    131.45 o 
   5   1  -5     7366.41     8032.03    330.08 o 
   7   1  -5     9426.01     9338.40    574.67 o 
   9   1  -5     1995.23     2217.21    272.65 o 
   1   3  -5    10821.29    11134.09    405.96 o 
   3   3  -5     1500.02     1337.46    106.39 o 
   5   3  -5    21588.03    21589.18    691.10 o 
   7   3  -5    11531.13    11690.61    506.32 o 
   9   3  -5      165.52      305.14    254.74 o 
   1   5  -5    10994.88    10942.75    407.28 o 
   3   5  -5    18779.44    19204.90    586.51 o 
   5   5  -5    17449.51    17234.42    520.64 o 
   7   5  -5    11714.44    11474.34    517.32 o 
   9   5  -5     9094.51     9424.54    766.53 o 
   1   7  -5     9263.56     9039.41    343.62 o 
   3   7  -5    18238.81    17806.28    550.60 o 
   5   7  -5     1451.06     1656.50    120.48 o 
   7   7  -5     3033.64     2740.20    228.32 o 
   9   7  -5     9201.19     9365.15    798.13 o 
  11   7  -5      823.24      609.73    311.02 o 
   1   9  -5     8295.28     8247.35    300.61 o 
   3   9  -5    25259.34    24715.70    728.50 o 
   5   9  -5     4993.44     4920.02    215.79 o 
   7   9  -5    15860.38    16290.42    859.55 o 
   9   9  -5     9207.96     9019.57    768.48 o 
  11   9  -5     1241.13     1046.76    354.40 o 
   1  11  -5    10231.43    10329.76    349.31 o 
   3  11  -5     6053.91     6445.40    252.12 o 
   5  11  -5     1936.98     1922.13    134.63 o 
   7  11  -5     4399.20     4691.70    289.00 o 
   9  11  -5    13554.63    13471.61   1015.94 o 
  11  11  -5     2039.58     2318.14    427.68 o 
   1  13  -5     2767.50     2829.03    173.80 o 
   3  13  -5    35552.60    35433.48   1057.70 o 
   5  13  -5     8142.99     7977.19    290.37 o 
   7  13  -5     7962.19     8245.73    378.61 o 
   9  13  -5    12605.62    12111.95   1007.40 o 
  11  13  -5      889.20     1191.94    352.78 o 
   1  15  -5     8556.10     8299.18    329.76 o 
   3  15  -5    14553.59    14859.70    493.79 o 
   5  15  -5    11935.21    11938.99    444.53 o 
   7  15  -5    12350.35    12199.16    533.11 o 
   9  15  -5     5247.68     4663.92    544.17 o 
  11  15  -5     8643.55     8757.20    807.60 o 
   1  17  -5     9087.55     9087.77    351.73 o 
   3  17  -5    10959.89    10549.99    400.16 o 
   5  17  -5    25182.83    24963.97    867.66 o 
   7  17  -5     5421.12     5620.67    328.01 o 
   9  17  -5     3415.84     3755.82    314.60 o 
  11  17  -5     7152.20     8919.67    780.58 o 
   1  19  -5    69694.91    67929.13   2184.13 o 
   3  19  -5      719.54      795.97    118.31 o 
   5  19  -5    22115.30    21806.20    893.13 o 
   7  19  -5    14249.11    14142.79    613.06 o 
   9  19  -5     1799.00     1864.30    337.96 o 
  11  19  -5     8539.73     9969.69    793.16 o 
   1  21  -5    29111.77    28184.68   1110.91 o 
   3  21  -5     5303.80     5669.48    327.66 o 
   7  21  -5    21152.13    20758.89    843.46 o 
   9  21  -5      833.29      646.26    171.61 o 
  11  21  -5     5098.69     5562.28    614.22 o 
   1  23  -5    37134.77    34933.36   1032.21 o 
   3  23  -5    35989.51    35533.41   1364.53 o 
   5  23  -5    30402.31    30327.08   1102.59 o 
   7  23  -5    16064.39    15655.13    678.16 o 
   9  23  -5      131.04      317.69    156.20 o 
  11  23  -5     6050.75     5952.58    488.93 o 
   1  25  -5    13587.46    12948.57    418.50 o 
   3  25  -5    69159.41    67845.26   2423.03 o 
   5  25  -5    31039.62    29713.18   1202.43 o 
   7  25  -5     3190.03     2991.69    309.99 o 
   9  25  -5     6213.65     6332.48    374.27 o 
  11  25  -5     5535.45     5849.04    438.97 o 
   1  27  -5    10480.39     9873.76    457.45 o 
   3  27  -5      874.58     1096.60    305.24 o 
   5  27  -5     8584.58     8501.48    453.41 o 
   7  27  -5    11969.13    11171.40    568.55 o 
   9  27  -5    19014.03    18273.72    832.23 o 
  11  27  -5     4418.38     4219.63    383.91 o 
   1  29  -5    27029.96    26264.89    877.63 o 
   3  29  -5     6001.83     5899.44    310.09 o 
   5  29  -5     3737.67     3794.15    289.69 o 
   7  29  -5    12654.57    13035.28    574.79 o 
   9  29  -5    22449.95    22329.43    860.73 o 
  11  29  -5     1202.59     1130.32    263.29 o 
   1  31  -5     3783.15     3732.12    220.90 o 
   3  31  -5     2826.43     2769.93    219.21 o 
   5  31  -5     8004.78     7915.44    388.61 o 
   7  31  -5     2392.24     2457.01    247.94 o 
   9  31  -5     1746.17     1801.45    230.36 o 
  11  31  -5     4011.79     3876.55    397.33 o 
  13  31  -5     9021.32     9096.65    883.98 o 
   1  33  -5     2242.98     2252.22    191.31 o 
   3  33  -5    21046.33    20109.29    812.86 o 
   5  33  -5     2534.90     2730.52    332.75 o 
   7  33  -5     2142.04     2111.92    226.09 o 
   9  33  -5    11066.79    10910.66    573.42 o 
  11  33  -5     5931.81     6810.96    497.53 o 
  13  33  -5     3138.24     3114.16    558.62 o 
   1  35  -5     9789.75     9094.65    368.04 o 
   3  35  -5     5661.34     5338.97    320.43 o 
   5  35  -5    12727.67    12730.16    830.06 o 
   7  35  -5     7992.96     7859.49    409.87 o 
   9  35  -5     2427.82     2738.91    264.34 o 
  11  35  -5     2868.79     3320.98    361.99 o 
  13  35  -5      332.28      331.57    397.35 o 
   1  37  -5     5444.85     5586.18    297.17 o 
   3  37  -5     2658.03     2547.03    236.11 o 
   5  37  -5    18483.77    18455.09    746.22 o 
   7  37  -5     8075.08     7964.46    424.26 o 
   9  37  -5     1159.13     1201.38    217.19 o 
  11  37  -5     2719.59     3036.91    375.70 o 
  13  37  -5      186.75     -216.78    396.59 o 
   1  39  -5    20506.52    19743.10    704.51 o 
   3  39  -5      477.26      509.23    162.35 o 
   5  39  -5     6934.49     6684.21    431.86 o 
   7  39  -5     9237.12    10184.51    502.71 o 
   9  39  -5       47.32      105.07    184.16 o 
  11  39  -5     8336.41     8694.41    835.39 o 
  13  39  -5     1370.07     1500.89    488.42 o 
   1  41  -5    10585.40    10124.87    430.59 o 
   3  41  -5     3849.25     4182.00    294.56 o 
   5  41  -5    10158.93     9309.57    495.39 o 
   7  41  -5     5906.81     5868.45    376.80 o 
   9  41  -5     1769.24     2088.21    255.54 o 
  11  41  -5     4013.51     4169.36    428.24 o 
  13  41  -5     1415.64     1741.97    504.61 o 
   1  43  -5    11158.18    10461.38    455.18 o 
   3  43  -5     8885.96     8461.83    437.18 o 
   5  43  -5     6586.19     6390.66    393.17 o 
   7  43  -5     5259.10     5184.90    352.46 o 
   9  43  -5     3365.33     3939.88    330.59 o 
  11  43  -5     3042.10     3586.63    413.46 o 
  13  43  -5     4058.58     4090.69    663.27 o 
   1  45  -5      578.92      357.81    146.66 o 
   3  45  -5    11038.94    10568.37    528.47 o 
   5  45  -5     4062.02     4013.07    320.66 o 
   7  45  -5     7478.73     7304.07    424.59 o 
   9  45  -5     4688.03     4504.35    356.51 o 
  11  45  -5      737.97      535.37    309.39 o 
  13  45  -5      924.54      794.71    479.50 o 
   1  47  -5     6173.94     5729.16    313.81 o 
   3  47  -5    18594.53    18002.52    790.89 o 
   5  47  -5     1112.51     1062.96    219.69 o 
   7  47  -5     3290.55     3028.06    289.10 o 
   9  47  -5     7768.09     7673.62    484.91 o 
  11  47  -5      570.93      553.23    313.18 o 
  13  47  -5     7005.77     7427.25    868.08 o 
   1  49  -5     5047.09     4991.89    305.57 o 
   3  49  -5     7532.46     7157.87    400.20 o 
   5  49  -5     3230.94     3360.71    302.73 o 
   7  49  -5      950.56     1088.62    231.35 o 
   9  49  -5    12645.90    12967.18    644.12 o 
  11  49  -5      609.88      952.93    339.23 o 
  13  49  -5     1848.55     2395.90    592.26 o 
   1  51  -5    11256.17    10634.27    450.38 o 
   3  51  -5    11091.23     9795.38    494.55 o 
   5  51  -5     3026.88     3049.44    295.00 o 
   7  51  -5     2555.53     2776.57    292.11 o 
   9  51  -5     5656.05     6057.47    425.30 o 
  11  51  -5     1289.83     1511.09    358.76 o 
  13  51  -5     2797.14     2907.07    652.84 o 
   1  53  -5     8723.11     7887.91    376.09 o 
   3  53  -5     2548.33     2461.10    271.52 o 
   5  53  -5    12433.43    12987.63    628.97 o 
   7  53  -5     4209.82     4157.98    355.19 o 
   9  53  -5     3324.65     3439.38    342.07 o 
  11  53  -5     1284.21     1369.48    369.01 o 
   1  55  -5     6383.78     6593.85    358.72 o 
   3  55  -5     1803.09     2016.20    260.39 o 
   5  55  -5     5518.43     5596.45    407.67 o 
   7  55  -5     2951.32     2465.17    303.32 o 
   9  55  -5       48.81      329.46    229.14 o 
  11  55  -5     2070.80     1944.51    404.00 o 
   1  57  -5     8602.41     8524.51    417.57 o 
   3  57  -5      801.01     1105.39    239.32 o 
   5  57  -5    11847.42    12158.73    695.61 o 
   7  57  -5     4811.02     4986.46    382.57 o 
   9  57  -5      373.97      534.29    335.76 o 
  11  57  -5     3665.15     4028.24    496.89 o 
   1  59  -5     4388.32     4230.36    299.30 o 
   3  59  -5      913.61      879.55    232.07 o 
   5  59  -5     3441.02     3492.98    403.99 o 
   7  59  -5      861.01     1106.79    260.66 o 
   9  59  -5     1734.32     2030.87    399.15 o 
  11  59  -5     3261.73     3529.57    621.46 o 
   1  61  -5     7667.81     7582.19    398.14 o 
   3  61  -5     2786.12     2788.52    314.53 o 
   5  61  -5     4359.60     3880.88    359.09 o 
   7  61  -5     5342.71     5873.08    422.96 o 
   9  61  -5     2338.80     2847.50    436.07 o 
  11  61  -5     3187.80     2948.28    459.91 o 
   1  63  -5      556.86      214.87    189.05 o 
   3  63  -5     6612.54     7116.78    557.91 o 
   5  63  -5     2895.16     2997.15    321.93 o 
   7  63  -5     4596.39     4810.85    395.21 o 
   9  63  -5     2151.79     2469.25    640.20 o 
   1  65  -5     2322.37     2357.94    259.81 o 
   3  65  -5     5491.45     5487.08    408.33 o 
   5  65  -5     4376.72     4777.22    441.19 o 
   7  65  -5     2542.79     2555.22    327.97 o 
   9  65  -5     6064.34     6468.74    613.37 o 
   1  67  -5     8003.59     7959.14    429.34 o 
   3  67  -5     9958.75     9114.45    531.07 o 
   5  67  -5     2889.42     3061.59    341.25 o 
   7  67  -5      450.27      333.77    255.08 o 
   9  67  -5     3708.09     4231.18    522.46 o 
   1  69  -5     1260.85     1163.71    221.74 o 
   3  69  -5      454.03      506.97    248.49 o 
   5  69  -5      289.50      331.47    254.29 o 
   7  69  -5     3200.56     3724.19    632.79 o 
   1  71  -5     9197.78     8732.89    448.28 o 
   3  71  -5     1963.66     1894.18    304.24 o 
   5  71  -5     3882.40     4518.07    403.47 o 
   7  71  -5      405.58      367.45    278.47 o 
   1  73  -5     1929.01     2330.46    268.63 o 
   3  73  -5     3124.86     3062.91    353.63 o 
   5  73  -5     8950.66     9406.64    584.66 o 
   1  75  -5      942.53      980.74    235.59 o 
   3  75  -5     9398.69     9438.13    569.45 o 
   5  75  -5     2214.41     2105.80    405.67 o 
   1  77  -5     6794.85     6799.94    421.95 o 
   3  77  -5      344.13      172.46    267.82 o 
   1  79  -5     9475.67     9309.98    498.41 o 
   0   0  -4   203265.08   206518.81  13911.73 o 
   4   0  -4    43414.25    45438.77   1607.36 o 
   8   0  -4     5967.79     5919.01    578.70 o 
   2   2  -4     5708.92     5276.44    170.65 o 
   4   2  -4    14215.33    16156.77    468.54 o 
   6   2  -4    23854.93    22795.08    599.09 o 
   8   2  -4    13400.66    13607.90    554.04 o 
   0   4  -4    60591.48    60133.41   2627.65 o 
   2   4  -4     8153.47     7894.88    252.17 o 
   4   4  -4    34882.54    35755.40    958.38 o 
   6   4  -4     2519.60     2663.74    137.64 o 
   8   4  -4     1925.85     1907.64    169.99 o 
  10   4  -4     1778.01     1793.10    330.98 o 
   2   6  -4     7376.66     7701.85    257.23 o 
   4   6  -4    32478.76    33463.13    962.86 o 
   6   6  -4    16269.68    16390.96    484.84 o 
   8   6  -4    32521.94    32442.73   1494.99 o 
  10   6  -4     1684.75     1709.57    225.80 o 
   0   8  -4    30478.89    30271.59   1126.00 o 
   2   8  -4    52231.33    50616.07   1372.95 o 
   4   8  -4      336.17      314.31     68.03 o 
   6   8  -4      578.22      726.13     85.08 o 
   8   8  -4     3445.29     3663.68    228.61 o 
  10   8  -4     9880.33    10076.90    934.20 o 
   2  10  -4     1148.96     1231.58     95.39 o 
   4  10  -4    46263.60    45505.32   1289.97 o 
   6  10  -4      240.80      309.22    101.46 o 
   8  10  -4    41022.06    39718.14   1447.62 o 
  10  10  -4      933.99      823.90    191.98 o 
   0  12  -4     6930.86     6875.48    318.29 o 
   2  12  -4    42968.79    41859.43   1156.21 o 
   4  12  -4     6144.13     6323.58    275.39 o 
   6  12  -4     3245.63     3507.87    215.50 o 
   8  12  -4      655.68      763.42    134.09 o 
  10  12  -4    13649.79    13573.97    690.32 o 
  12  12  -4     2129.67     2222.07    407.07 o 
   2  14  -4     5826.78     5819.58    223.15 o 
   4  14  -4    48222.53    48887.89   1549.36 o 
   6  14  -4    28616.28    27417.34   1052.53 o 
   8  14  -4    21415.84    20818.26    829.30 o 
  10  14  -4    10316.67    10970.21    599.94 o 
  12  14  -4     1423.21     1641.16    250.14 o 
   0  16  -4    39766.43    41720.89   1546.78 o 
   2  16  -4    16146.41    15579.54    442.74 o 
   4  16  -4    18701.09    19028.70    640.13 o 
   6  16  -4       14.86      111.38    100.97 o 
   8  16  -4     7712.39     7682.40    391.93 o 
  10  16  -4     4637.92     4415.45    342.55 o 
  12  16  -4     6576.36     7334.81    478.23 o 
   2  18  -4    25915.54    25493.57    798.81 o 
   4  18  -4    14490.49    14186.82    473.45 o 
   6  18  -4    73762.60    73966.90   2518.05 o 
   8  18  -4     9264.87     9057.63    431.06 o 
  10  18  -4    17210.74    18238.76    899.37 o 
  12  18  -4      603.47      461.90    214.84 o 
   0  20  -4   161737.56   154969.59   6712.62 o 
   2  20  -4    15352.21    15067.33    621.64 o 
   4  20  -4    10705.18    11203.13    489.48 o 
   6  20  -4      919.07     1085.95    141.70 o 
   8  20  -4     9648.28     9162.44    415.05 o 
  10  20  -4     2260.45     2601.41    270.95 o 
  12  20  -4    19638.26    20399.37   1088.87 o 
  14  20  -4     1550.24     1874.91    461.19 o 
   2  22  -4     3462.12     3552.29    257.33 o 
   4  22  -4    22355.90    22440.02    854.90 o 
   6  22  -4    42609.53    42096.66   1494.65 o 
   8  22  -4     1523.92     1723.79    189.73 o 
  10  22  -4    19784.44    20378.82    841.80 o 
  12  22  -4      238.08      476.55    299.75 o 
  14  22  -4     2780.95     2832.62    496.82 o 
   0  24  -4     9904.69     9098.38    483.73 o 
   2  24  -4    47801.23    45110.00   1336.48 o 
   4  24  -4    28398.15    28075.22   1072.67 o 
   6  24  -4    30863.57    30838.70   1194.22 o 
   8  24  -4     1190.97     1154.23    165.75 o 
  10  24  -4    37168.74    37210.57   1350.58 o 
  12  24  -4    13112.07    11434.68    939.71 o 
  14  24  -4    13803.09    13085.89   1140.45 o 
   2  26  -4    36726.24    35831.44   1193.85 o 
   4  26  -4    22979.43    21865.65    874.27 o 
   6  26  -4     9331.53     9167.63    486.86 o 
   8  26  -4    24116.70    23899.20    952.43 o 
  10  26  -4     7201.49     7238.90    385.01 o 
  12  26  -4      568.99     1198.89    392.00 o 
  14  26  -4     7449.91     7051.53    768.34 o 
   0  28  -4     3537.69     3551.77    288.33 o 
   2  28  -4    97372.62    95371.73   3119.97 o 
   4  28  -4     1550.07     1360.22    155.77 o 
   6  28  -4     8029.22     7599.10    364.55 o 
   8  28  -4     2937.03     3165.18    244.97 o 
  10  28  -4     2369.20     2282.38    235.96 o 
  12  28  -4     2050.64     2075.72    441.37 o 
  14  28  -4    10402.42    10690.04    895.31 o 
   2  30  -4    19773.08    19230.79    667.87 o 
   4  30  -4     9346.89     9829.55    485.56 o 
   6  30  -4    12739.93    13059.59    563.88 o 
   8  30  -4    34160.11    33151.12   1197.60 o 
  10  30  -4      658.55      682.25    174.91 o 
  12  30  -4     7031.42     6775.52    711.34 o 
  14  30  -4      514.98      831.86    440.17 o 
  16  30  -4     1896.73     2257.72    534.46 o 
   0  32  -4    11823.54    11497.32    850.91 o 
   2  32  -4    19312.14    19024.21    887.03 o 
   4  32  -4     6933.47     6518.07    575.46 o 
   6  32  -4     6912.98     7051.28    361.70 o 
   8  32  -4     2276.87     2192.06    222.29 o 
  10  32  -4     4538.56     4481.54    320.38 o 
  12  32  -4     3886.25     4034.00    562.73 o 
  14  32  -4     6995.16     7153.70    807.17 o 
  16  32  -4     1691.84     1219.67    506.86 o 
   2  34  -4     7560.39     7555.48    354.90 o 
   4  34  -4    15313.62    13772.47    902.45 o 
   6  34  -4    23070.61    23538.88    986.50 o 
   8  34  -4    14045.60    13813.88    618.87 o 
  10  34  -4    14474.96    14690.54    638.43 o 
  12  34  -4     1138.77      955.45    401.70 o 
  14  34  -4      219.81      153.14    397.64 o 
  16  34  -4     1639.80     1730.37    557.14 o 
   2  36  -4     3977.22     4077.79    226.10 o 
   4  36  -4    20991.40    20680.76    836.36 o 
   6  36  -4     1915.01     1800.46    237.09 o 
   8  36  -4      604.06      643.41    166.94 o 
  10  36  -4      795.32      762.01    240.62 o 
  12  36  -4     8462.79     8458.04    837.41 o 
  14  36  -4      934.05     1095.78    457.21 o 
  16  36  -4     5811.68     5791.65    775.36 o 
   2  38  -4    11801.88    11403.34    439.46 o 
   4  38  -4     2393.35     2097.97    199.22 o 
   6  38  -4    34512.15    34471.43   1326.34 o 
   8  38  -4      448.15      593.40    306.87 o 
  10  38  -4    12635.04    13051.88    624.28 o 
  12  38  -4      932.42     1192.87    420.39 o 
  14  38  -4       55.64      206.97    414.41 o 
  16  38  -4      272.97      -89.69    452.60 o 
   0  40  -4    53019.04    50677.62   2160.66 o 
   2  40  -4     4524.28     4756.08    255.61 o 
   4  40  -4     8637.91     8527.86    409.32 o 
   6  40  -4      400.68      324.79    157.48 o 
   8  40  -4     1743.96     1645.05    213.37 o 
  10  40  -4       29.49       65.03    173.42 o 
  12  40  -4    14287.76    13764.87   1201.15 o 
  14  40  -4     1646.93     1865.08    524.57 o 
  16  40  -4     1798.30     2378.06    580.95 o 
   2  42  -4     7556.51     7358.18    339.91 o 
   4  42  -4     6783.97     6932.60    375.03 o 
   6  42  -4    27669.94    26146.36   1060.08 o 
   8  42  -4    11436.08    11908.80    570.51 o 
  10  42  -4     8413.65     8726.40    600.73 o 
  12  42  -4     1213.72     1579.49    334.68 o 
  14  42  -4      253.80      323.25    429.05 o 
   0  44  -4    10386.37    10153.94    551.37 o 
   2  44  -4    24146.67    23584.35    816.95 o 
   4  44  -4     3395.92     3312.44    262.82 o 
   6  44  -4     2281.64     2463.09    245.51 o 
   8  44  -4     3689.71     4067.18    310.49 o 
  10  44  -4     5490.65     5936.40    510.62 o 
  12  44  -4     1351.29      859.40    314.49 o 
  14  44  -4     7163.55     7764.47    872.03 o 
   2  46  -4     3406.50     3038.85    219.13 o 
   4  46  -4    24471.92    23621.59    946.64 o 
   6  46  -4     7926.77     7837.92    595.20 o 
   8  46  -4    16571.07    16906.00    729.17 o 
  10  46  -4      110.85      237.77    267.32 o 
  12  46  -4      750.04      715.47    315.33 o 
  14  46  -4       52.79      134.07    443.90 o 
   0  48  -4     1687.02     1522.48    244.13 o 
   2  48  -4    50884.21    48162.82   1576.93 o 
   4  48  -4     2621.66     2389.87    246.62 o 
   6  48  -4     1563.32     1547.32    229.31 o 
   8  48  -4     1943.01     1586.44    233.40 o 
  10  48  -4    12497.84    12189.64    762.03 o 
  12  48  -4      941.49      599.81    321.94 o 
  14  48  -4     4580.99     5534.37    754.13 o 
   2  50  -4     1380.84     1153.12    167.01 o 
   4  50  -4    18628.45    16784.87    665.12 o 
   6  50  -4     6536.44     6432.40    401.66 o 
   8  50  -4     8659.27     8919.32    505.08 o 
  10  50  -4     1610.53     1438.26    326.44 o 
  12  50  -4     2258.69     2665.60    400.60 o 
  14  50  -4      140.61      256.73    470.65 o 
   0  52  -4    31259.21    28563.16   1314.09 o 
   2  52  -4    23307.37    22123.09    776.57 o 
   4  52  -4     1654.24     1612.78    226.95 o 
   6  52  -4     1164.12     1174.67    222.60 o 
   8  52  -4     5441.15     5705.53    728.82 o 
  10  52  -4     3926.21     3457.08    439.74 o 
  12  52  -4     4792.65     5073.31    528.70 o 
  14  52  -4     5818.06     6541.40    855.32 o 
   2  54  -4     9270.01     7991.62    393.52 o 
   4  54  -4     2136.45     1907.37    245.60 o 
   6  54  -4    21434.81    21351.15    899.23 o 
   8  54  -4     3504.32     3523.34    319.70 o 
  10  54  -4     5677.21     6037.84    553.58 o 
  12  54  -4      312.26      578.51    344.13 o 
  14  54  -4      165.14      156.41    482.88 o 
   0  56  -4    18717.35    18701.08    936.13 o 
   2  56  -4     2292.99     2262.34    213.53 o 
   4  56  -4    13639.43    13430.59    631.61 o 
   6  56  -4      487.37      384.27    199.77 o 
   8  56  -4     3441.02     4044.99    344.40 o 
  10  56  -4      157.59      198.86    311.39 o 
  12  56  -4     7184.46     7690.49    626.03 o 
   2  58  -4     3741.51     3452.82    256.02 o 
   4  58  -4     2875.00     3138.28    289.89 o 
   6  58  -4    21467.07    20826.25    905.87 o 
   8  58  -4     1367.26     1574.80    267.88 o 
  10  58  -4     9985.70     9685.68    748.53 o 
  12  58  -4      708.07      943.56    369.54 o 
   0  60  -4    22625.70    21102.83   1136.82 o 
   2  60  -4     4787.34     4849.41    300.47 o 
   4  60  -4     3926.86     3645.30    320.98 o 
   6  60  -4     1614.24     1413.12    244.93 o 
   8  60  -4      418.84      349.89    316.65 o 
  10  60  -4     1177.47     1464.06    384.89 o 
  12  60  -4     7518.52     7539.69    694.45 o 
   2  62  -4     4101.50     3914.90    281.74 o 
   4  62  -4    10145.42    10424.36    551.77 o 
   6  62  -4     6539.72     6515.52    439.74 o 
   8  62  -4    10538.60    11094.12    751.85 o 
  10  62  -4     2332.70     2718.33    445.19 o 
  12  62  -4      863.76      725.00    383.40 o 
   0  64  -4      498.73      437.32    252.58 o 
   2  64  -4    13570.75    13245.21    542.28 o 
   4  64  -4     1825.94     1746.26    267.61 o 
   6  64  -4     1198.39     1161.16    254.81 o 
   8  64  -4      502.73      466.45    333.34 o 
  10  64  -4     2410.68     2742.55    439.37 o 
   2  66  -4       13.68     -160.60    160.60 o 
   4  66  -4    13359.13    13190.69    647.64 o 
   6  66  -4     1303.09     1431.35    267.64 o 
   8  66  -4    19090.02    19802.41   1317.62 o 
  10  66  -4      724.00      271.87    355.21 o 
   0  68  -4     4391.86     4751.44    511.61 o 
   2  68  -4    10642.93     9771.69    466.53 o 
   4  68  -4     3690.39     3826.02    354.94 o 
   6  68  -4      258.14      120.89    231.75 o 
   8  68  -4      938.16      960.48    351.38 o 
  10  68  -4     2082.58     2027.68    441.36 o 
   2  70  -4      987.56     1428.27    213.90 o 
   4  70  -4     3354.89     3198.44    331.51 o 
   6  70  -4     2033.94     2502.41    317.29 o 
   8  70  -4     8360.97     8896.56   1364.15 o 
  10  70  -4      589.67      816.43    380.52 o 
   0  72  -4     8433.39     8046.70    601.48 o 
   2  72  -4     3086.44     2573.04    265.68 o 
   4  72  -4     7945.02     8191.40    523.10 o 
   6  72  -4      320.22      246.78    246.29 o 
   8  72  -4      542.65      660.30    449.92 o 
   2  74  -4     4330.92     4107.02    321.78 o 
   4  74  -4     4473.89     4573.16    401.48 o 
   6  74  -4     3399.66     3015.57    354.98 o 
   8  74  -4      730.55     1045.59    393.44 o 
   0  76  -4    26350.38    24935.92   1284.82 o 
   2  76  -4     2073.15     2375.97    270.08 o 
   4  76  -4     4119.16     3845.14    427.55 o 
   6  76  -4     3635.99     3851.15    381.37 o 
   2  78  -4     2671.96     3057.76    296.30 o 
   4  78  -4     2246.16     2373.34    335.11 o 
   6  78  -4     8120.95     8184.96    677.87 o 
   0  80  -4    12510.87    11583.04    762.90 o 
   2  80  -4      203.46      383.05    220.44 o 
   4  80  -4     3169.88     3665.74    385.59 o 
   2  82  -4     5680.20     5573.94    377.40 o 
   4  82  -4     8290.34     8503.48    539.35 o 
   0  84  -4     5276.51     5174.81    532.84 o 
   1   1  -3   110353.86   116427.71   2961.80 o 
   3   1  -3    21806.52    24905.45    659.58 o 
   5   1  -3    84290.24    85611.85   2057.26 o 
   7   1  -3    43246.82    43850.40   1135.15 o 
   9   1  -3     2480.61     2194.97    202.46 o 
  11   1  -3     7541.13     7562.94    481.67 o 
  13   1  -3     3260.94     3171.72    473.68 o 
   1   3  -3    18475.22    17043.37    477.30 o 
   3   3  -3    17614.19    18733.69    510.13 o 
   5   3  -3    14936.70    14925.23    447.04 o 
   7   3  -3    16436.70    15675.02    463.47 o 
   9   3  -3     6907.09     6422.59    358.54 o 
  11   3  -3    22872.03    21968.34   1020.58 o 
  13   3  -3     4362.65     4723.46    525.07 o 
   1   5  -3    20700.14    20085.71    551.22 o 
   3   5  -3    65840.26    69314.79   2186.76 o 
   5   5  -3    43962.66    45697.99   1161.21 o 
   7   5  -3    16154.16    16118.18    525.74 o 
   9   5  -3    25205.47    25376.53    968.70 o 
  11   5  -3    14021.24    13977.09    758.96 o 
  13   5  -3    11666.47    11147.24    899.66 o 
   1   7  -3    42262.87    44647.26   1178.30 o 
   3   7  -3    45089.33    45648.15   1274.92 o 
   5   7  -3     3749.29     3471.85    138.35 o 
   7   7  -3     4566.26     4189.13    160.14 o 
   9   7  -3    34126.85    34085.94   1240.21 o 
  11   7  -3     2388.08     2092.18    371.20 o 
  13   7  -3     5347.43     5866.44    610.15 o 
   1   9  -3    21166.97    21656.89    802.30 o 
   3   9  -3    32354.69    31041.78    839.25 o 
   5   9  -3     6059.78     5795.08    191.02 o 
   7   9  -3    27548.30    27601.71    779.11 o 
   9   9  -3    16192.94    16416.42    648.68 o 
  11   9  -3     1562.94     1569.65    316.83 o 
  13   9  -3    11236.97    11112.00    971.46 o 
  15   9  -3     6552.89     7054.16    712.62 o 
   1  11  -3    19731.78    19978.16    581.85 o 
   3  11  -3    55287.48    56094.83   1498.86 o 
   5  11  -3     5441.39     5409.21    209.84 o 
   7  11  -3    22002.60    21128.07    599.83 o 
   9  11  -3     6283.54     6478.77    319.05 o 
  11  11  -3     1165.51     1048.38    298.39 o 
  13  11  -3    12135.09    11511.22   1000.26 o 
  15  11  -3     3703.21     3615.11    535.13 o 
   1  13  -3    21007.65    21503.16    559.58 o 
   3  13  -3    55550.34    56104.30   1788.17 o 
   5  13  -3     6662.47     6577.22    232.61 o 
   7  13  -3    10050.76    10004.61    350.55 o 
   9  13  -3    27024.71    26446.59    980.14 o 
  11  13  -3     3572.33     3907.03    311.03 o 
  13  13  -3     5678.90     6146.53    626.18 o 
  15  13  -3     8531.58     9501.15    934.51 o 
   1  15  -3    38864.04    39238.27   1240.78 o 
   3  15  -3    31224.62    32314.27   1033.95 o 
   5  15  -3    26314.12    26126.13    865.17 o 
   7  15  -3     9982.09     9657.51    360.94 o 
   9  15  -3    11787.19    11689.21    508.48 o 
  11  15  -3    13940.83    14233.23    730.26 o 
  13  15  -3     6604.48     6795.24    677.32 o 
  15  15  -3     2096.92     1836.97    476.13 o 
   1  17  -3    44874.36    44348.11   1290.96 o 
   3  17  -3     6949.28     7007.71    285.62 o 
   5  17  -3    25834.25    24753.19    801.81 o 
   7  17  -3    14424.68    14545.63    501.71 o 
   9  17  -3    10908.92    10849.42    461.79 o 
  13  17  -3     3490.27     4111.69    516.49 o 
  15  17  -3     2011.58     2748.92    520.89 o 
  17  17  -3     5117.38     4889.70    686.65 o 
   1  19  -3    32694.23    33295.99   1085.12 o 
   3  19  -3      646.55      628.09     78.73 o 
   5  19  -3    60153.01    59603.94   1764.86 o 
   7  19  -3    45966.57    45904.32   1364.62 o 
   9  19  -3     5030.01     4899.83    295.54 o 
  11  19  -3    23603.06    23755.03   1165.03 o 
  13  19  -3     6997.25     6905.92    704.20 o 
  15  19  -3      112.02      238.88    392.58 o 
  17  19  -3     7438.38     7202.42    812.46 o 
   1  21  -3    29808.98    29614.54    983.78 o 
   3  21  -3     6015.95     5841.26    216.11 o 
   5  21  -3    23407.76    22610.65    721.69 o 
   7  21  -3    31579.70    30983.49    956.37 o 
   9  21  -3     6395.44     6176.31    339.11 o 
  11  21  -3     8689.33     7886.96    808.45 o 
  13  21  -3     3932.55     3885.00    549.44 o 
  15  21  -3      834.05      660.78    398.71 o 
  17  21  -3     2508.62     3175.81    615.11 o 
   1  23  -3    43514.90    44864.40   1497.79 o 
   3  23  -3    28444.89    28802.31    849.36 o 
   5  23  -3    18807.40    18698.37    594.71 o 
   7  23  -3    26100.73    26341.99    806.46 o 
   9  23  -3     7540.37     6963.10    340.08 o 
  11  23  -3    18804.76    17849.74   1151.16 o 
  13  23  -3    16205.33    15713.61   1217.84 o 
  15  23  -3     1279.38     1789.58    466.16 o 
   1  25  -3    12336.44    11940.11    394.23 o 
   3  25  -3    82270.34    86139.80   2628.45 o 
   5  25  -3    16326.16    16765.36    581.67 o 
   7  25  -3     7016.90     6763.46    355.01 o 
   9  25  -3    18690.59    18383.55    823.75 o 
  11  25  -3     8798.79     8303.94    558.84 o 
  13  25  -3    21129.94    20815.59   1512.65 o 
  15  25  -3     5383.39     5176.97    668.46 o 
  17  25  -3     1243.29     1623.21    506.15 o 
   1  27  -3    18271.72    17978.86    573.55 o 
   3  27  -3    18461.34    17377.72    503.80 o 
   5  27  -3    21893.84    21360.52    659.54 o 
   7  27  -3     9055.86     9293.53    379.11 o 
   9  27  -3    32621.37    32484.13   1312.71 o 
  11  27  -3     3315.18     3255.72    343.01 o 
  13  27  -3     1086.32     1155.94    406.77 o 
  15  27  -3     9600.34     9644.68    961.99 o 
  17  27  -3     1067.92     1500.90    512.01 o 
   1  29  -3    44616.23    45118.68   2679.53 o 
   3  29  -3    24965.09    25284.56    657.56 o 
   5  29  -3    18773.41    19405.60    612.01 o 
   7  29  -3    16746.15    16125.54    555.25 o 
   9  29  -3    35895.29    35781.09   1350.69 o 
  11  29  -3     2319.22     2394.09    311.64 o 
  13  29  -3     4773.95     4912.96    636.72 o 
  15  29  -3     5949.67     6781.42    745.61 o 
  17  29  -3      412.31      348.72    454.06 o 
   1  31  -3     3881.10     3980.41    192.36 o 
   3  31  -3    21804.76    21440.05    640.24 o 
   5  31  -3    29236.92    29721.63    941.85 o 
   7  31  -3    10482.59    10461.01    465.94 o 
   9  31  -3     3727.95     3810.97    275.63 o 
  11  31  -3      767.90      942.62    244.41 o 
  13  31  -3     4274.04     4257.05    581.62 o 
  15  31  -3      907.12      861.27    443.84 o 
  17  31  -3      584.15      480.10    472.64 o 
   1  33  -3    18114.11    17006.95    650.68 o 
   3  33  -3    29769.24    28664.16    972.25 o 
   5  33  -3     9812.68     9686.19    479.68 o 
   7  33  -3    15850.48    15922.92    664.11 o 
   9  33  -3    13381.53    13296.92    609.06 o 
  11  33  -3     2476.18     2534.11    331.43 o 
  13  33  -3     1719.12     2099.19    471.32 o 
  15  33  -3     8444.15     7921.58    875.29 o 
  17  33  -3     1411.77     1888.10    552.50 o 
   1  35  -3    32418.28    31436.56   1012.45 o 
   3  35  -3     4419.42     4455.50    241.93 o 
   5  35  -3    22784.08    21780.62    901.08 o 
   7  35  -3     5544.96     5648.71    317.96 o 
   9  35  -3     6416.57     6082.31    354.72 o 
  11  35  -3    14041.27    13499.16    759.41 o 
  13  35  -3     2269.84     1974.86    477.01 o 
  15  35  -3     2121.51     2034.10    536.54 o 
  17  35  -3     1764.84     2019.17    573.17 o 
   1  37  -3    30537.03    29420.77   1092.35 o 
   3  37  -3     1462.11     1344.30    136.71 o 
   5  37  -3    18144.41    17866.00    763.63 o 
   7  37  -3     4287.63     4306.45    292.40 o 
   9  37  -3     1201.08      964.56    180.00 o 
  11  37  -3    13489.79    13946.38    736.47 o 
  13  37  -3     3467.54     3514.91    563.62 o 
  15  37  -3     1646.60     2013.29    542.85 o 
  17  37  -3     2854.59     2793.26    627.15 o 
   1  39  -3    19531.83    19508.13    813.42 o 
   3  39  -3     2384.57     2371.04    261.36 o 
   5  39  -3    33323.20    34535.64   1275.32 o 
   7  39  -3    10980.25    10388.42    487.68 o 
   9  39  -3     1885.14     2166.65    223.44 o 
  11  39  -3     9334.18     8579.49    586.26 o 
  13  39  -3     4181.19     3287.06    571.23 o 
  15  39  -3      958.25      902.79    474.82 o 
   1  41  -3    30109.81    28440.15    975.66 o 
   3  41  -3     2861.25     3019.42    189.23 o 
   5  41  -3    20584.28    19058.46    796.87 o 
   7  41  -3    12285.38    12038.68    613.84 o 
   9  41  -3     4040.10     3999.11    289.05 o 
  11  41  -3     6557.15     6602.00    510.37 o 
  13  41  -3     4116.47     4587.69    636.57 o 
  15  41  -3     1482.43     1199.53    495.53 o 
   1  43  -3    22138.34    21385.32    740.87 o 
   3  43  -3    21515.84    19994.62    714.19 o 
   5  43  -3    12038.87    11750.55    566.27 o 
   7  43  -3    12675.33    12847.61    574.48 o 
   9  43  -3     8839.28     7429.38    559.18 o 
  11  43  -3     7398.87     7295.91    534.04 o 
  13  43  -3     4771.54     4208.98    636.94 o 
  15  43  -3     2322.11     2613.10    575.58 o 
   1  45  -3     4818.01     4990.33    242.50 o 
   3  45  -3    24891.47    24750.96    856.03 o 
   5  45  -3     2805.39     2916.23    247.69 o 
   7  45  -3     8319.77     7891.98    398.72 o 
   9  45  -3     7064.88     7547.42    558.47 o 
  11  45  -3     1572.42     1620.78    314.82 o 
  13  45  -3     4174.66     4762.68    553.59 o 
  15  45  -3     2612.60     1953.59    558.98 o 
   1  47  -3     9804.09     8694.38    372.66 o 
   3  47  -3    33320.88    30835.20   1038.20 o 
   5  47  -3     9707.50     8878.60    433.58 o 
   7  47  -3     4296.91     4694.35    322.60 o 
   9  47  -3    23693.71    22981.95   1507.69 o 
  11  47  -3      287.77      110.51    263.06 o 
  13  47  -3     4363.34     4456.10    474.63 o 
  15  47  -3     5378.78     5627.87    783.78 o 
   1  49  -3    18569.27    16857.53    646.85 o 
   3  49  -3    18268.86    16942.53    630.00 o 
   5  49  -3     6680.29     6511.31    379.41 o 
   7  49  -3    13291.22    12405.60    569.90 o 
   9  49  -3     6940.03     7292.84    555.52 o 
  11  49  -3      335.83      353.63    269.97 o 
  13  49  -3     1956.91     2677.96    405.45 o 
  15  49  -3     4607.14     4333.70    732.68 o 
   1  51  -3      386.80      552.36    137.70 o 
   3  51  -3     6115.69     6426.54    290.38 o 
   5  51  -3     2437.92     2556.95    254.84 o 
   7  51  -3    19933.26    19393.62    772.65 o 
   9  51  -3    12917.87    11902.13    740.74 o 
  11  51  -3     2241.39     2183.52    363.76 o 
  13  51  -3     3193.80     3685.28    452.15 o 
  15  51  -3     5405.28     4767.26    741.47 o 
   1  53  -3     9198.51     9864.30    507.72 o 
   3  53  -3    19351.91    17792.90    653.20 o 
   5  53  -3    20503.34    19475.45    833.19 o 
   7  53  -3     6009.96     6932.14    406.45 o 
   9  53  -3     5691.18     5516.27    475.66 o 
  11  53  -3    13111.66    13527.53    821.77 o 
  13  53  -3     6170.68     6163.19    573.14 o 
  15  53  -3     3523.13     3712.57    699.79 o 
   1  55  -3    15149.79    14101.68    524.06 o 
   3  55  -3     2784.59     2466.04    212.59 o 
   5  55  -3    15767.13    16020.46    665.85 o 
   7  55  -3     2141.12     2190.48    253.29 o 
   9  55  -3      307.01      488.61    275.16 o 
  11  55  -3     6622.02     7775.16    611.19 o 
  13  55  -3      332.96      639.12    461.87 o 
   1  57  -3    24129.32    22689.16    784.99 o 
   3  57  -3     1645.28     1236.65    173.79 o 
   5  57  -3     5579.27     6163.68    408.79 o 
   7  57  -3     7859.11     7708.71    454.25 o 
   9  57  -3       78.93      -48.95    252.00 o 
  11  57  -3    14006.97    13320.63    818.14 o 
  13  57  -3     1048.33     1111.03    369.31 o 
   1  59  -3    15282.74    14475.68    572.38 o 
   3  59  -3     6086.68     6192.71    322.95 o 
   5  59  -3    16535.00    15676.58    693.05 o 
   7  59  -3    14043.97    14175.67    654.36 o 
   9  59  -3      782.74      959.57    312.21 o 
  11  59  -3     2569.60     2448.14    408.82 o 
  13  59  -3     1443.15     1554.16    391.09 o 
   1  61  -3    12690.65    12360.65    515.93 o 
   3  61  -3     6593.90     7200.70    367.27 o 
   5  61  -3    13380.30    13417.75    632.61 o 
   7  61  -3     4980.08     5443.61    393.86 o 
   9  61  -3     3418.09     3991.56    435.71 o 
  11  61  -3     4237.48     4151.37    496.91 o 
  13  61  -3     5015.61     5594.56    561.86 o 
   1  63  -3    12261.78    11700.24    486.85 o 
   3  63  -3    10636.39    10453.71    466.84 o 
   5  63  -3     4351.76     4277.61    339.79 o 
   7  63  -3     6534.64     7326.11    593.31 o 
   9  63  -3     7623.91     8193.34    628.93 o 
  11  63  -3     1836.39     1874.14    758.85 o 
  13  63  -3      583.71      129.84    526.09 o 
   1  65  -3     6737.07     6771.52    353.57 o 
   3  65  -3    20135.10    19801.15    732.07 o 
   5  65  -3     1628.57     1735.89    258.49 o 
   7  65  -3     2326.16     2686.23    400.52 o 
   9  65  -3     5016.32     5619.49   1139.99 o 
  11  65  -3     1298.08     1534.46    395.83 o 
   1  67  -3     4201.62     4047.75    281.41 o 
   3  67  -3    15579.68    15298.45    610.93 o 
   5  67  -3     4116.35     4603.00    366.77 o 
   7  67  -3     8474.46     8509.64    639.36 o 
   9  67  -3     9972.80     9680.83    696.75 o 
  11  67  -3      571.18      510.24    361.60 o 
   1  69  -3     7005.67     6656.10    369.87 o 
   3  69  -3     4020.80     4194.59    298.45 o 
   5  69  -3     3481.53     3752.64    339.28 o 
   7  69  -3     3100.92     3167.82    422.23 o 
   9  69  -3     2705.54     3362.37    473.78 o 
  11  69  -3     1609.23     1799.79    414.07 o 
   1  71  -3     4221.57     3662.24    283.59 o 
   3  71  -3     5415.87     5708.07    349.55 o 
   5  71  -3     7756.74     8505.51    512.94 o 
   7  71  -3     5790.05     6372.87    574.08 o 
   9  71  -3     2205.77     2357.32    435.71 o 
  11  71  -3     1825.11     1970.61    430.14 o 
   1  73  -3     7328.87     7555.97    415.01 o 
   3  73  -3     2135.31     2445.87    254.24 o 
   5  73  -3     7138.06     7363.42    478.94 o 
   7  73  -3     1036.21      649.69    345.12 o 
   9  73  -3      139.39       24.19    345.38 o 
   1  75  -3     3761.48     3852.26    293.44 o 
   3  75  -3     1992.52     2117.90    246.74 o 
   5  75  -3     5120.36     5144.61    416.10 o 
   7  75  -3     2189.64     2487.91    425.32 o 
   9  75  -3      500.32      551.90    371.98 o 
   1  77  -3     7597.43     7468.00    398.12 o 
   3  77  -3     2554.88     2977.05    281.77 o 
   5  77  -3     2311.81     2257.40    359.60 o 
   7  77  -3     6010.19     6920.51    615.61 o 
   9  77  -3     7312.28     8657.14    773.44 o 
   1  79  -3     3939.73     4055.76    319.84 o 
   3  79  -3     2609.75     2654.37    277.98 o 
   5  79  -3      791.06      352.46    327.29 o 
   7  79  -3     8283.82     9702.42    730.47 o 
   1  81  -3     2556.85     2202.46    267.82 o 
   3  81  -3     4723.70     4877.21    354.62 o 
   5  81  -3    11857.76    13267.51    849.45 o 
   7  81  -3     4033.16     4460.59    538.84 o 
   1  83  -3     4743.24     4648.61    346.85 o 
   3  83  -3     4485.94     4385.84    330.91 o 
   5  83  -3     1634.07     1599.32    399.67 o 
   1  85  -3     3406.23     3496.02    311.06 o 
   3  85  -3     7553.45     8334.36    458.61 o 
   1  87  -3     1797.01     1747.21    262.22 o 
   2   0  -2    82570.97    81079.58   4561.95 o 
   6   0  -2   279273.84   286373.72  12302.58 o 
  10   0  -2    71843.68    70921.50   4616.91 o 
  14   0  -2    16099.54    14185.28   1139.05 o 
   0   2  -2   182201.11   181997.47  10990.75 o 
   2   2  -2    35080.90    35577.58   1233.72 o 
   4   2  -2    27059.29    25843.04    700.24 o 
   6   2  -2    26281.51    27883.21    877.85 o 
   8   2  -2     5825.01     5770.91    333.53 o 
  10   2  -2    22608.71    22171.94   1135.18 o 
  12   2  -2     9566.29    10094.74    520.80 o 
  14   2  -2    12010.30    12124.80    956.21 o 
  16   2  -2     3937.55     4434.30    429.43 o 
   2   4  -2   125484.84   130886.21   4681.29 o 
   4   4  -2    47096.33    48382.64   1443.03 o 
   6   4  -2    67129.70    64654.55   2241.93 o 
   8   4  -2     7135.82     6607.33    249.24 o 
  10   4  -2    26471.43    25564.68   1166.20 o 
  12   4  -2      261.38      129.88    176.99 o 
  14   4  -2      256.68      132.48    218.55 o 
  16   4  -2       28.08     -197.70    363.78 o 
   0   6  -2    26644.48    25307.35   1127.80 o 
   2   6  -2   169559.88   172623.86   6083.62 o 
   4   6  -2    26092.53    25854.13    650.43 o 
   6   6  -2     3246.41     3356.69    220.67 o 
   8   6  -2     1314.57     1546.45    111.06 o 
  10   6  -2    30296.63    29599.79   1396.32 o 
  12   6  -2     9799.42     9489.22    543.62 o 
  14   6  -2    24306.13    24855.26   1252.85 o 
  16   6  -2     3453.60     3236.24    548.94 o 
  18   6  -2     3366.73     3808.98    618.89 o 
   2   8  -2    11525.61    12263.18    455.58 o 
   4   8  -2    35921.28    34457.78   1043.50 o 
   6   8  -2     8390.98     8292.98    254.04 o 
   8   8  -2    57144.72    53810.20   1430.98 o 
  10   8  -2     1416.58     1510.50    194.59 o 
  12   8  -2     6863.51     6198.01    445.05 o 
  14   8  -2     1467.69     1657.87    276.66 o 
  16   8  -2     2344.56     2262.07    481.48 o 
  18   8  -2      478.29      902.88    479.29 o 
   0  10  -2     1711.90     1610.38    132.73 o 
   2  10  -2    86334.27    87188.41   2613.10 o 
   4  10  -2     1343.44     1459.02     81.39 o 
   6  10  -2    11695.64    11351.98    323.68 o 
   8  10  -2       44.29      120.08     55.67 o 
  10  10  -2    19773.95    18954.84    918.54 o 
  12  10  -2      363.64      509.25    209.43 o 
  14  10  -2    30585.46    31036.31   1463.45 o 
  16  10  -2      817.21      494.90    403.54 o 
  18  10  -2     3570.32     3746.59    631.33 o 
   2  12  -2    17398.68    18684.09    551.22 o 
   4  12  -2    70207.08    69821.75   2082.67 o 
   6  12  -2    15242.14    15245.38    444.83 o 
   8  12  -2    51800.34    50021.28   1343.72 o 
  10  12  -2     6264.62     6097.73    323.00 o 
  12  12  -2     5743.11     5928.95    411.29 o 
  14  12  -2     1141.30      944.08    370.75 o 
  16  12  -2     2562.03     2611.33    520.81 o 
  18  12  -2     1734.09     1958.18    535.72 o 
   0  14  -2    77963.48    80040.63   3576.27 o 
   2  14  -2    89896.55    94280.27   2547.88 o 
   4  14  -2    21061.86    20998.49    639.51 o 
   6  14  -2     2971.74     2963.41    141.90 o 
   8  14  -2     4724.22     4852.01    183.66 o 
  10  14  -2    25227.44    25425.61    823.09 o 
  12  14  -2    15888.37    16412.71    801.08 o 
  14  14  -2    10111.66    10000.50    910.99 o 
  16  14  -2     6857.91     6900.20    777.29 o 
  18  14  -2      836.19     1199.48    494.05 o 
   2  16  -2    53619.45    55340.20   1571.36 o 
   4  16  -2    24251.51    23549.94    687.16 o 
   6  16  -2    47566.88    46735.55   1478.63 o 
   8  16  -2    10178.90     9719.72    308.99 o 
  10  16  -2    28750.37    28411.90    917.77 o 
  12  16  -2      340.91      321.59    192.88 o 
  14  16  -2     1350.14     1154.62    389.34 o 
  16  16  -2      175.55       25.49    383.41 o 
  18  16  -2     1998.57     2437.50    550.48 o 
   0  18  -2   222932.55   231436.84   9547.36 o 
   2  18  -2    16257.49    16830.06    451.62 o 
   4  18  -2    41287.31    41183.73   1204.56 o 
   6  18  -2     1305.42     1481.55    103.94 o 
   8  18  -2     9852.51    10076.49    307.82 o 
  10  18  -2     3160.74     3263.49    186.78 o 
  12  18  -2    27411.33    28326.86   1775.72 o 
  14  18  -2     3192.81     2202.30    478.63 o 
  16  18  -2     9348.58    11076.45    963.08 o 
  18  18  -2      234.11      -26.76    441.83 o 
   2  20  -2    14811.74    15096.07    407.97 o 
   4  20  -2     9293.33     9800.84    339.97 o 
   6  20  -2   138096.13   137109.55   4127.79 o 
   8  20  -2     8294.08     8301.11    267.99 o 
  10  20  -2    16661.53    16611.06    691.61 o 
  12  20  -2      329.41      465.09    274.30 o 
  14  20  -2      648.06      768.17    364.33 o 
  16  20  -2      458.52      881.91    430.66 o 
  18  20  -2     7975.45    10060.74   1018.42 o 
   0  22  -2   194812.59   210849.70   6666.47 o 
   2  22  -2    24313.43    23527.53    804.63 o 
   4  22  -2    22025.43    21607.94    728.25 o 
   6  22  -2     1393.13     1510.97    110.51 o 
   8  22  -2    10735.92    11182.55    337.06 o 
  10  22  -2     4360.55     4490.01    338.50 o 
  12  22  -2    12376.68    12350.64   1013.84 o 
  14  22  -2     3319.27     3169.04    511.25 o 
  16  22  -2     6432.51     6997.74    798.31 o 
  18  22  -2      279.73      383.14    488.57 o 
   2  24  -2    42431.18    44556.42   1197.29 o 
   4  24  -2   174840.81   185129.08   5297.67 o 
   6  24  -2    27638.38    28147.80    871.04 o 
   8  24  -2    21668.91    21520.16    721.33 o 
  10  24  -2    16751.89    16140.75    844.78 o 
  12  24  -2     1185.57     1135.82    349.18 o 
  14  24  -2      305.28      415.06    374.43 o 
  16  24  -2      383.77      191.25    416.12 o 
  18  24  -2     1580.03     1333.51    555.55 o 
   0  26  -2    80764.98    99710.49   3609.02 o 
   2  26  -2    76061.03    78157.84   2132.85 o 
   4  26  -2    14914.06    15296.09    476.42 o 
   6  26  -2     4596.08     4683.89    216.92 o 
   8  26  -2     5930.99     6383.10    268.99 o 
  10  26  -2    13759.03    14165.68    730.59 o 
  12  26  -2    14282.82    14208.50    771.12 o 
  14  26  -2     9678.36     8932.71    895.78 o 
  16  26  -2     1110.30     1127.34    474.02 o 
  18  26  -2      921.76     1371.07    524.83 o 
   2  28  -2     1659.61     1531.86     99.77 o 
   4  28  -2    36373.16    36283.30   1451.05 o 
   6  28  -2     4964.59     4798.60    217.56 o 
   8  28  -2   105526.78   104239.65   3526.52 o 
  10  28  -2     1238.65     1382.86    226.71 o 
  12  28  -2     7257.61     7553.00    548.31 o 
  14  28  -2     1267.82     1044.90    390.70 o 
  16  28  -2    10288.88    11006.28   1043.03 o 
  18  28  -2      322.34      156.43    467.83 o 
   0  30  -2     8621.55     8649.82    474.81 o 
   2  30  -2    68192.48    67721.09   1890.15 o 
   4  30  -2    16766.04    17987.44    547.75 o 
   6  30  -2     6353.98     6867.62    264.94 o 
   8  30  -2       30.60       92.91    112.33 o 
  10  30  -2     7427.33     7333.50    493.11 o 
  12  30  -2    10028.09    10531.88   1105.52 o 
  14  30  -2    16450.17    15191.05   1206.43 o 
  16  30  -2     1850.93     2417.13    552.81 o 
  18  30  -2     2892.20     2949.10    619.50 o 
   2  32  -2      689.60      661.85     81.08 o 
   4  32  -2    33624.00    32470.64   1059.18 o 
   6  32  -2    17260.69    16890.33    708.13 o 
   8  32  -2    33980.19    33241.36   1343.72 o 
  10  32  -2     5198.63     4939.72    678.04 o 
  12  32  -2     3224.94     3537.54    358.83 o 
  14  32  -2      312.54      286.89    384.02 o 
  16  32  -2     3629.54     3724.00    629.82 o 
  18  32  -2      977.76     1092.94    519.86 o 
   0  34  -2    55745.04    55472.04   2511.16 o 
   2  34  -2    37689.03    37972.50   1013.84 o 
   4  34  -2    25023.30    24586.47    955.95 o 
   6  34  -2     1921.10     2202.35    183.02 o 
   8  34  -2     3241.57     3092.82    238.33 o 
  10  34  -2     4463.71     4416.03    369.46 o 
  12  34  -2    20454.75    20730.53   1069.10 o 
  14  34  -2     5339.84     5003.05    639.02 o 
  16  34  -2     7790.26     7912.66    879.40 o 
  18  34  -2     1795.67     2185.99    577.36 o 
   2  36  -2    23900.54    23365.27    747.67 o 
   4  36  -2     5768.71     6027.74    289.43 o 
   6  36  -2    30146.44    29973.63   1502.53 o 
   8  36  -2     3420.74     3623.82    249.96 o 
  10  36  -2    26452.05    25756.14   1301.59 o 
  12  36  -2       66.67      -52.50    289.28 o 
  14  36  -2      369.18      225.19    393.84 o 
  16  36  -2      586.89      945.29    493.26 o 
   0  38  -2    89333.12    95869.23   5697.58 o 
   2  38  -2     2553.11     2775.92    171.72 o 
   4  38  -2    25078.66    25028.72    828.69 o 
   6  38  -2     1364.26     1311.00    162.81 o 
   8  38  -2     3974.10     3996.05    266.71 o 
  10  38  -2      680.83      758.13    233.35 o 
  12  38  -2    24132.39    23890.42   1466.31 o 
  14  38  -2      206.64      202.36    388.79 o 
  16  38  -2     8913.09     9409.86   1003.13 o 
   2  40  -2    12430.16    12040.48    434.44 o 
   4  40  -2     1763.13     1745.90    141.65 o 
   6  40  -2    72755.49    71678.33   2603.30 o 
   8  40  -2     3981.29     4593.15    296.29 o 
  10  40  -2     7722.84     7328.45    536.28 o 
  12  40  -2     1795.71     1699.19    312.86 o 
  14  40  -2       20.59      -67.83    348.79 o 
  16  40  -2       29.15       92.48    441.36 o 
   0  42  -2    78663.59    79266.38   3454.79 o 
   2  42  -2    35915.63    34496.82   1089.40 o 
   4  42  -2    18331.56    18215.35    631.90 o 
   6  42  -2      407.60      367.43    139.61 o 
   8  42  -2    10417.63    10566.73    613.06 o 
  10  42  -2     6765.31     7395.82    534.91 o 
  12  42  -2    19401.48    19233.10   1063.36 o 
  14  42  -2     7377.42     8434.21    903.00 o 
  16  42  -2     3777.41     4576.89    693.31 o 
   2  44  -2     8654.59     8674.37    358.32 o 
   4  44  -2    48957.15    48147.57   1544.89 o 
   6  44  -2     4716.08     4598.34    293.33 o 
   8  44  -2    25735.74    25508.07   1274.75 o 
  10  44  -2     3263.99     3189.74    363.99 o 
  12  44  -2     1285.45     1314.51    311.90 o 
  14  44  -2     1026.94      926.67    463.07 o 
  16  44  -2     1281.23     1034.66    482.13 o 
   0  46  -2     2624.27     2880.16    263.31 o 
   2  46  -2    51514.07    49728.35   1605.61 o 
   4  46  -2     3417.77     3256.65    204.30 o 
   6  46  -2     2041.37     1914.75    198.88 o 
   8  46  -2      461.27      733.06    235.10 o 
  10  46  -2    13765.56    13765.87    787.56 o 
  12  46  -2     9207.82     9291.54    636.11 o 
  14  46  -2     8800.50     8750.39    633.64 o 
  16  46  -2     1370.64     1423.95    542.33 o 
   2  48  -2     2695.79     2646.33    184.09 o 
   4  48  -2    34008.07    34072.18   1117.30 o 
   6  48  -2     3169.08     2912.56    246.21 o 
   8  48  -2    68605.30    68722.90   3132.64 o 
  10  48  -2     4040.89     4510.17    549.12 o 
  12  48  -2     5211.93     5350.63    478.66 o 
  14  48  -2     4348.28     4506.50    468.48 o 
  16  48  -2     6463.63     5882.48    822.65 o 
   0  50  -2     6929.38     7465.74    513.58 o 
   2  50  -2    26854.88    28207.14    931.49 o 
   4  50  -2     7061.62     7011.03    327.40 o 
   6  50  -2     2958.04     2716.87    232.83 o 
   8  50  -2      159.10      129.12    221.38 o 
  12  50  -2     4782.34     5086.53    487.50 o 
  14  50  -2     2051.96     2306.91    401.25 o 
  16  50  -2     1565.54     2207.78    598.49 o 
   2  52  -2    10764.60     9826.22    429.50 o 
   4  52  -2    29820.61    29805.11    985.56 o 
   6  52  -2    23030.29    23896.63    934.49 o 
   8  52  -2    23383.98    22638.40   1125.04 o 
  10  52  -2     5718.25     5264.68    465.47 o 
  12  52  -2     2936.57     3545.11    464.78 o 
  14  52  -2     5614.16     5459.97    531.42 o 
   0  54  -2    50158.80    48537.64   2228.94 o 
   2  54  -2     3246.20     2782.60    209.38 o 
   4  54  -2    24060.90    22436.26    775.76 o 
   6  54  -2    12774.96    12408.69    577.05 o 
   8  54  -2      677.60      900.87    268.50 o 
  10  54  -2     1601.34     1672.26    328.51 o 
  12  54  -2    14003.47    14548.47    874.91 o 
  14  54  -2     2088.48     1802.86    382.27 o 
   2  56  -2    10210.81    10624.93    406.90 o 
   4  56  -2     2786.47     2521.79    205.93 o 
   6  56  -2    15665.19    15088.07    649.07 o 
   8  56  -2      929.83      349.87    255.35 o 
  10  56  -2    14494.39    13726.46    876.54 o 
  12  56  -2      128.94       53.46    297.40 o 
  14  56  -2      171.40      486.19    327.74 o 
   0  58  -2    66572.43    62645.38   2813.07 o 
   2  58  -2     1875.95     1821.67    182.27 o 
   4  58  -2    18553.81    18029.70    667.22 o 
   6  58  -2      296.06      391.55    179.53 o 
   8  58  -2     2178.67     2028.99    340.34 o 
  10  58  -2       85.68      -84.78    263.78 o 
  12  58  -2    13976.19    14534.43    881.43 o 
  14  58  -2      483.52      571.00    355.15 o 
   2  60  -2     5998.30     5745.22    305.70 o 
   4  60  -2     7195.20     7092.18    345.25 o 
   6  60  -2    31724.42    32074.33   1234.96 o 
   8  60  -2     7748.39     7225.12    919.80 o 
  10  60  -2     3484.61     3601.93    610.90 o 
  12  60  -2     1196.25     1551.85    375.05 o 
  14  60  -2      113.39       53.20    337.24 o 
   0  62  -2    20432.14    18326.90    966.24 o 
   2  62  -2    23083.36    23743.40    811.30 o 
   4  62  -2     6950.93     7087.07    348.79 o 
   6  62  -2      226.11      311.55    182.67 o 
   8  62  -2     1656.47     1507.32    319.06 o 
  10  62  -2     6235.49     6285.35    543.58 o 
  12  62  -2     5194.22     5644.34    548.35 o 
  14  62  -2     4680.62     6171.89    594.92 o 
   2  64  -2     1180.84     1564.44    186.62 o 
   4  64  -2    17342.84    17257.19    634.91 o 
   6  64  -2     1392.06     1768.37    319.70 o 
   8  64  -2    18480.06    20918.03   1043.93 o 
  10  64  -2     3176.83     3425.73    441.91 o 
  12  64  -2     1531.60     1801.40    475.81 o 
   0  66  -2     2958.88     3265.69    343.77 o 
   2  66  -2    31030.42    30242.10    995.25 o 
   4  66  -2      111.66      111.16    153.31 o 
   6  66  -2      797.13      763.17    283.86 o 
   8  66  -2      615.71      740.59    310.53 o 
  10  66  -2     9672.64     9963.21    767.85 o 
  12  66  -2      261.14       88.79    325.29 o 
   2  68  -2     3800.25     4345.35    283.17 o 
   4  68  -2    13103.80    12322.04    534.43 o 
   6  68  -2     3304.54     3481.07    401.15 o 
   8  68  -2    16624.55    17301.29   1001.31 o 
  10  68  -2     1973.03     1864.11    387.60 o 
  12  68  -2     1398.53     1302.65    389.40 o 
   0  70  -2     5503.52     5358.22    961.69 o 
   2  70  -2    12783.06    12755.96    521.23 o 
   4  70  -2     3012.53     2712.03    243.94 o 
   6  70  -2      782.38      666.30    290.90 o 
   8  70  -2       62.13      189.89    315.59 o 
  10  70  -2     3928.57     3997.08    474.13 o 
  12  70  -2     2694.88     2932.30    468.71 o 
   2  72  -2     4157.04     4404.52    346.26 o 
   4  72  -2     6576.34     6137.86    415.50 o 
   6  72  -2    19782.43    19882.03   1092.54 o 
   8  72  -2     4671.72     4297.40    503.11 o 
  10  72  -2     4234.47     4493.44    536.52 o 
   0  74  -2    12912.02    13227.22    807.43 o 
   2  74  -2      584.73      696.03    192.31 o 
   4  74  -2     9078.13     8661.61    432.87 o 
   6  74  -2      913.80      969.29    322.43 o 
   8  74  -2      814.91      762.64    353.27 o 
  10  74  -2     1251.76     1305.67    397.27 o 
   2  76  -2     5249.11     5206.40    330.67 o 
   4  76  -2     4090.82     4798.16    383.49 o 
   6  76  -2    15660.58    15474.34    915.88 o 
   8  76  -2      884.32      753.12    344.10 o 
  10  76  -2    13055.99    13683.81    889.59 o 
   0  78  -2    35925.63    36903.14   1872.28 o 
   2  78  -2     2386.11     2200.92    245.53 o 
   4  78  -2     2772.75     3014.15    323.99 o 
   6  78  -2     2073.16     2431.21    400.45 o 
   8  78  -2     2282.88     2107.11    412.51 o 
   2  80  -2     3262.08     3303.61    282.56 o 
   4  80  -2     6394.38     6580.92    460.52 o 
   6  80  -2    15460.27    14893.19    909.00 o 
   8  80  -2     1526.53     1804.82    415.27 o 
   0  82  -2     4173.63     4721.89    471.07 o 
   2  82  -2    17539.67    16993.83    678.23 o 
   4  82  -2     3223.93     3675.47    453.92 o 
   6  82  -2      324.83      280.57    420.87 o 
   8  82  -2      624.68      583.41    499.05 o 
   2  84  -2      523.72     1094.26    244.33 o 
   4  84  -2     8479.62     8321.80    671.95 o 
   6  84  -2      208.59     -203.72    329.88 o 
   0  86  -2      153.19      427.45    302.38 o 
   2  86  -2    13881.59    14225.29    608.83 o 
   4  86  -2      164.87      408.52    335.54 o 
   2  88  -2     1550.99     1583.53    252.20 o 
   4  88  -2     6364.97     6751.03    608.14 o 
   0  90  -2     8672.35     9102.00    729.47 o 
   3   1  -1   237053.44   249286.16  10470.04 o 
   5   1  -1     9210.84     8320.70    328.70 o 
   7   1  -1   243338.61   253365.77  11054.79 o 
   9   1  -1    12980.70    12594.37    630.50 o 
  11   1  -1    77872.33    78719.20   3060.60 o 
  13   1  -1    16400.44    16968.65    835.35 o 
  15   1  -1     2519.72     2761.80    325.59 o 
  17   1  -1     8111.40     9137.84    671.34 o 
  19   1  -1      386.41      557.30    332.70 o 
   3   3  -1    78532.98    80190.78   5200.79 o 
   5   3  -1    50307.74    49463.27   2187.70 o 
   9   3  -1      338.36      444.32     98.32 o 
  11   3  -1    19227.08    18539.97   1503.34 o 
  13   3  -1     7691.35     6974.65    496.56 o 
  15   3  -1     8847.89     8766.55    565.01 o 
  17   3  -1     4896.45     5427.54    470.20 o 
  19   3  -1      144.77      477.48    330.71 o 
   1   5  -1   107360.15   111778.23   6112.10 o 
   3   5  -1   158912.19   165271.55   6721.89 o 
   5   5  -1    74118.80    73995.70   3152.80 o 
   7   5  -1    28143.88    27298.18   1172.81 o 
   9   5  -1    34616.61    34283.87   1317.78 o 
  11   5  -1    33316.09    34015.62   1578.45 o 
  13   5  -1     5042.11     5282.44    406.07 o 
  15   5  -1    12187.83    13044.81    747.78 o 
  17   5  -1     3927.26     3963.22    429.29 o 
  19   5  -1     3183.07     3243.99    625.05 o 
   1   7  -1     4434.58     4351.89    215.05 o 
   3   7  -1   161408.41   159844.73   6598.01 o 
   7   7  -1    34313.79    33786.29   1003.96 o 
   9   7  -1    24498.67    23268.54    930.13 o 
  11   7  -1      777.82      990.19    203.42 o 
  13   7  -1     6143.09     6148.36    464.72 o 
  15   7  -1    15923.85    16387.57    877.54 o 
  17   7  -1     1054.16      954.60    313.04 o 
  19   7  -1     2426.76     2697.98    608.96 o 
   1   9  -1    61527.09    64412.11   2152.27 o 
   3   9  -1    62622.83    62008.89   2415.49 o 
   5   9  -1    10758.27    11023.89    479.67 o 
   7   9  -1    25525.01    23957.06    774.59 o 
   9   9  -1    14616.60    13400.62    558.70 o 
  11   9  -1      257.72      262.37    237.94 o 
  13   9  -1    15451.93    15511.00    822.59 o 
  15   9  -1     2936.08     3048.79    374.94 o 
  17   9  -1       41.00      -25.21    276.00 o 
  19   9  -1     4492.57     5387.73    749.67 o 
   1  11  -1    54920.39    57687.65   1963.23 o 
   3  11  -1    50307.88    50487.81   2179.20 o 
   5  11  -1    16414.86    17364.59    624.52 o 
   7  11  -1    38323.50    36005.61   1368.69 o 
   9  11  -1    25912.57    25450.30    891.53 o 
  11  11  -1     1135.54      936.63    356.33 o 
  13  11  -1     8353.48     9405.18    578.39 o 
  15  11  -1     6509.14     7199.42    523.71 o 
  17  11  -1      769.50     1124.03    319.36 o 
  19  11  -1     5258.39     5566.42    759.56 o 
   1  13  -1    37847.30    40131.93   1693.43 o 
   3  13  -1   153827.61   152023.11   5138.37 o 
   5  13  -1    10450.10    10265.86    362.75 o 
   7  13  -1    15423.02    14150.50    554.18 o 
   9  13  -1    25948.90    24969.48    947.53 o 
  11  13  -1     7788.78     7263.98    360.75 o 
  13  13  -1     3643.73     3584.90    347.90 o 
  15  13  -1     5655.97     6165.75    475.73 o 
  17  13  -1     1042.63     1359.24    481.76 o 
  19  13  -1     1278.87     1579.43    538.83 o 
   1  15  -1   106785.10   111177.12   3313.88 o 
   3  15  -1    51816.50    50783.28   1763.23 o 
   5  15  -1    55388.27    55260.12   1635.67 o 
   7  15  -1    26851.54    26600.93    793.83 o 
   9  15  -1    16406.30    15725.50    622.31 o 
  11  15  -1     9469.25     9010.49    433.07 o 
  13  15  -1     2259.62     2390.26    290.13 o 
  15  15  -1     4361.30     4184.24    440.03 o 
  17  15  -1     4887.24     6139.06    751.61 o 
  19  15  -1      220.89      516.63    498.02 o 
   1  17  -1    65478.63    68379.04   2163.27 o 
   3  17  -1    10582.39    10458.47    303.67 o 
   5  17  -1    33978.78    33264.82    986.62 o 
   7  17  -1    35862.67    35468.02   1013.10 o 
   9  17  -1     2577.90     2484.21    167.37 o 
  11  17  -1    18653.92    18258.43    721.95 o 
  13  17  -1     2794.31     3082.08    322.57 o 
  15  17  -1     2847.46     2711.12    348.22 o 
  17  17  -1     3411.08     4335.92    640.52 o 
  19  17  -1      661.15      447.08    503.67 o 
   1  19  -1   147592.23   153958.88   3992.92 o 
   3  19  -1     7985.38     8633.37    349.91 o 
   5  19  -1    74157.98    73501.52   2536.37 o 
   7  19  -1    24247.62    23362.09    731.11 o 
   9  19  -1     4017.21     3526.08    213.66 o 
  11  19  -1    34280.32    34260.48   1256.05 o 
  13  19  -1     6428.86     6595.30    619.34 o 
  15  19  -1     2920.10     3212.90    364.88 o 
  17  19  -1     5432.46     5809.04    775.93 o 
  19  19  -1     1052.39     1803.74    563.62 o 
   1  21  -1    50020.82    49491.64   1419.32 o 
   3  21  -1     3366.69     3392.15    154.76 o 
   5  21  -1    38630.49    38705.81   1289.64 o 
   7  21  -1    19776.40    19638.40    627.15 o 
   9  21  -1     5544.53     5162.54    273.12 o 
  11  21  -1    22253.49    21603.86   1065.28 o 
  13  21  -1     8930.33     9315.43    562.72 o 
  15  21  -1      985.36     1099.56    434.60 o 
  17  21  -1     6109.31     6191.97    776.21 o 
  19  21  -1     1251.05     1438.35    549.25 o 
   1  23  -1    30879.07    31705.88    976.00 o 
   3  23  -1    37284.32    39397.93    954.15 o 
   5  23  -1    54304.79    53692.45   1583.20 o 
   7  23  -1    53804.96    53370.20   1576.99 o 
   9  23  -1     6980.98     6841.04    334.80 o 
  11  23  -1    30434.19    30271.13   1459.83 o 
  13  23  -1     7573.94     7432.60    544.40 o 
  15  23  -1     4976.98     5037.98    648.62 o 
  17  23  -1     3249.14     3685.20    649.86 o 
  19  23  -1      127.05      130.73    481.46 o 
   3  25  -1    87650.32    91817.02   2269.95 o 
   5  25  -1    28390.12    29361.92    866.57 o 
   7  25  -1    52857.61    53477.97   1701.43 o 
   9  25  -1    26398.83    25523.74    964.52 o 
  11  25  -1     1352.45     1591.36    263.87 o 
  13  25  -1    11411.25    11208.38    688.52 o 
  15  25  -1    11638.26    11472.56   1040.24 o 
  17  25  -1     2648.45     3087.48    595.20 o 
  19  25  -1     1020.77     1670.17    545.87 o 
   1  27  -1    51023.17    57054.97   1466.25 o 
   3  27  -1    82633.49    88652.92   2893.08 o 
   5  27  -1    17232.44    17790.93    664.21 o 
   7  27  -1     1326.27     1555.26    162.64 o 
   9  27  -1    44497.81    44626.36   1596.41 o 
  11  27  -1       78.93       62.84    179.00 o 
  13  27  -1     9153.41     9833.56    575.89 o 
  15  27  -1     7317.03     7509.57    792.27 o 
  17  27  -1     1129.61      936.18    485.28 o 
   1  29  -1    56170.96    62239.56   1589.60 o 
   3  29  -1    84361.25    89249.23   2723.34 o 
   5  29  -1    29487.74    28940.99    914.20 o 
   7  29  -1    16588.87    16388.88    543.09 o 
   9  29  -1    23563.53    23104.45    863.38 o 
  11  29  -1      243.56      471.64    353.21 o 
  13  29  -1    14822.27    15152.73    814.70 o 
  15  29  -1     4980.04     5082.06    678.60 o 
  17  29  -1      379.96      243.15    448.27 o 
   1  31  -1    41730.79    44774.31   1138.13 o 
   3  31  -1    17672.02    17461.17    728.86 o 
   5  31  -1     4909.83     4465.38    255.46 o 
   7  31  -1    14460.90    14118.25    474.25 o 
   9  31  -1    16569.42    16291.56    649.80 o 
  11  31  -1     5716.99     5459.15    481.84 o 
  13  31  -1     7700.05     8209.48    533.63 o 
  15  31  -1     4493.14     4893.78    651.21 o 
  17  31  -1      276.10      303.77    424.33 o 
   1  33  -1    47528.01    51048.07   1258.37 o 
   3  33  -1    41163.00    42761.87   1172.35 o 
   5  33  -1    24066.27    23913.80    813.24 o 
   7  33  -1    14130.29    13369.69    476.51 o 
   9  33  -1    37262.74    35675.29   1310.92 o 
  11  33  -1     4133.75     4212.90    364.21 o 
  13  33  -1     7803.43     8121.17    614.40 o 
  15  33  -1     4809.35     4622.19    668.01 o 
  17  33  -1     2010.81     1577.92    533.65 o 
   1  35  -1    26004.46    25982.31    797.98 o 
   3  35  -1     6478.26     6448.42    279.34 o 
   5  35  -1    41905.21    41498.50   1772.58 o 
   7  35  -1    13452.98    13220.75    469.24 o 
   9  35  -1     9445.14     9456.50    431.25 o 
  11  35  -1    13536.94    14362.69    775.12 o 
  13  35  -1     3734.36     3732.09    469.14 o 
  15  35  -1     5795.42     5554.86    690.05 o 
  17  35  -1     4253.41     3627.39    669.46 o 
   1  37  -1    32461.15    33635.75   1190.41 o 
   3  37  -1     4769.63     4814.27    219.57 o 
   5  37  -1    44112.83    43166.23   1517.67 o 
   7  37  -1    14504.90    13987.93    483.09 o 
   9  37  -1     7634.70     7324.81    366.88 o 
  11  37  -1    18078.77    17768.31    960.29 o 
  13  37  -1     3975.74     5007.36    448.10 o 
  15  37  -1      968.05     1670.67    493.83 o 
  17  37  -1     5505.79     5936.94    798.50 o 
   1  39  -1    42389.46    42377.80   1282.82 o 
   3  39  -1     3830.39     3565.29    200.28 o 
   5  39  -1    39047.94    37753.59   1499.41 o 
   7  39  -1    15013.30    14357.69    509.14 o 
   9  39  -1     4737.23     4131.39    375.15 o 
  11  39  -1    12029.75    12169.32    682.06 o 
  13  39  -1     7229.04     7057.59    547.75 o 
  15  39  -1      971.65     1024.98    468.69 o 
  17  39  -1     4631.62     5169.11    754.65 o 
   1  41  -1    45889.61    46398.59   1472.31 o 
   3  41  -1     3089.41     2659.82    172.46 o 
   5  41  -1    41669.11    42454.64   1510.86 o 
   7  41  -1    22484.21    23314.78    764.32 o 
   9  41  -1     1847.28     1975.57    271.10 o 
  11  41  -1    15856.11    16193.90    861.52 o 
  13  41  -1     8927.52     8805.05    617.98 o 
  15  41  -1     1365.72     1587.82    504.38 o 
  17  41  -1     1323.26     1954.45    577.47 o 
   1  43  -1    34093.84    34580.96   1120.74 o 
   3  43  -1    40033.61    40072.59   1304.22 o 
   5  43  -1    33488.87    33537.01   1234.78 o 
   7  43  -1    28059.39    28557.15   1251.46 o 
   9  43  -1    19500.85    19150.38    959.53 o 
  11  43  -1     3443.34     3371.12    380.46 o 
  13  43  -1     6200.44     6800.10    533.99 o 
  15  43  -1     5515.70     6010.88    787.90 o 
  17  43  -1     1539.72     2014.97    587.01 o 
   1  45  -1     7777.97     8017.58    327.40 o 
   3  45  -1    32187.23    31186.91    991.65 o 
   5  45  -1     8284.31     8056.00    491.08 o 
   7  45  -1     1512.24     1579.42    242.42 o 
   9  45  -1    15036.68    14514.34    815.69 o 
  11  45  -1      415.28      497.61    244.06 o 
  13  45  -1     2548.25     2946.74    467.03 o 
  15  45  -1     1506.18     1786.74    537.39 o 
  17  45  -1      317.74      273.25    454.02 o 
   1  47  -1    15992.48    16110.37    558.81 o 
   3  47  -1    71818.88    70382.66   2214.49 o 
   5  47  -1    12357.82    12588.34    577.21 o 
   7  47  -1    18760.93    17636.18    880.67 o 
   9  47  -1    32292.50    33670.25   1598.08 o 
  11  47  -1     2175.50     2358.98    331.02 o 
  13  47  -1     4695.55     4995.62    479.45 o 
  15  47  -1     8731.92     8427.07    938.39 o 
   1  49  -1    52089.66    50273.99   1571.41 o 
   5  49  -1    13921.11    13199.98    588.90 o 
   7  49  -1    17316.60    16677.10    997.38 o 
   9  49  -1    21630.36    21641.66   1073.61 o 
  11  49  -1    11480.46    11632.89    679.02 o 
  13  49  -1     4493.88     4454.04    440.86 o 
  15  49  -1     2446.08     1876.31    531.47 o 
   1  51  -1    27120.21    27875.82    822.01 o 
   5  51  -1    20424.28    18956.13    768.13 o 
   7  51  -1     1995.39     2030.19    299.04 o 
   9  51  -1     7946.17     8001.47    586.73 o 
  11  51  -1     1974.44     2208.87    592.21 o 
  13  51  -1     6168.48     6493.82   1078.01 o 
  15  51  -1     5140.17     4713.52    555.59 o 
   1  53  -1    37002.83    36165.27   1032.95 o 
   3  53  -1    30283.78    31146.41   1068.77 o 
   5  53  -1    32121.96    31119.09   1257.53 o 
   7  53  -1    16801.58    17521.42    838.47 o 
   9  53  -1     5411.89     5597.17    667.57 o 
  11  53  -1    12414.65    12647.21    913.21 o 
  13  53  -1     8735.17     7923.22    638.43 o 
  15  53  -1     9934.87     9466.67    809.34 o 
   1  55  -1     6288.86     6576.23    317.66 o 
   3  55  -1     5248.26     5591.77    302.10 o 
   5  55  -1     7625.73     7574.10    381.60 o 
   7  55  -1    12560.03    11880.77    699.44 o 
   9  55  -1     6233.94     6109.27    495.66 o 
  11  55  -1    10883.16    11141.19   1105.28 o 
  13  55  -1     1846.77     2545.82    402.33 o 
  15  55  -1      159.20      267.93    335.32 o 
   1  57  -1    10044.40    10393.48    456.24 o 
   3  57  -1      109.71      158.20    121.84 o 
   5  57  -1    34067.71    34915.59   1252.45 o 
   7  57  -1     8186.70     7987.27    530.38 o 
   9  57  -1     6502.60     5285.37    481.93 o 
  11  57  -1     6492.34     7810.17    726.89 o 
  13  57  -1     3601.18     3703.94    514.34 o 
  15  57  -1     2002.35     1986.52    472.34 o 
   1  59  -1    21745.86    22069.81    785.46 o 
   3  59  -1     1886.91     2159.86    187.08 o 
   5  59  -1    17735.29    17615.99    780.72 o 
   7  59  -1     9878.41     9814.13    651.38 o 
   9  59  -1     4951.98     4744.26    452.94 o 
  11  59  -1    15672.32    16369.64    876.62 o 
  13  59  -1     4769.88     4719.93    501.62 o 
  15  59  -1      929.19      649.38    344.04 o 
   1  61  -1    22135.31    22663.14    779.19 o 
   3  61  -1     5030.29     5206.45    287.98 o 
   5  61  -1     8916.15     9381.13    503.85 o 
   7  61  -1    19111.88    19249.12   1008.74 o 
   9  61  -1     3262.87     2984.48    376.31 o 
  11  61  -1     4312.83     4186.80    471.29 o 
  13  61  -1     2033.20     2573.32    418.89 o 
   1  63  -1    14331.04    14505.67    556.11 o 
   3  63  -1    17982.24    18395.83    672.88 o 
   5  63  -1     6147.94     5915.74    379.59 o 
   7  63  -1     7390.33     6917.46    560.70 o 
   9  63  -1     6301.81     6489.47    551.64 o 
  11  63  -1     1708.34     1707.09    359.38 o 
  13  63  -1     5108.27     5447.77    549.64 o 
   1  65  -1     5589.16     6203.95    317.69 o 
   3  65  -1    21967.22    21794.48    787.41 o 
   5  65  -1     1690.57     2044.73    238.03 o 
   7  65  -1     8145.28     8790.98    925.74 o 
   9  65  -1    12193.99    12438.38    754.16 o 
  11  65  -1      535.13      769.96    342.50 o 
  13  65  -1     1822.27     2032.79    399.75 o 
   1  67  -1     7776.10     8301.45    381.40 o 
   3  67  -1    29520.88    30304.29   1026.11 o 
   5  67  -1     1965.61     2259.25    335.44 o 
   7  67  -1     5120.35     4964.28    483.49 o 
   9  67  -1    10715.33    11024.00    749.82 o 
  11  67  -1     1605.78     1581.05    374.43 o 
  13  67  -1     3395.58     3652.73    498.47 o 
   1  69  -1     8052.59     8521.33    404.31 o 
   3  69  -1    11720.65    12283.69    684.77 o 
   5  69  -1     4703.48     4930.75    454.58 o 
   7  69  -1     4954.58     5701.15    524.55 o 
   9  69  -1     3918.61     3842.79    452.43 o 
  11  69  -1      810.80      960.14    370.27 o 
  13  69  -1     3484.76     3736.35    682.30 o 
   1  71  -1    12685.45    12611.94    510.12 o 
   3  71  -1     9152.21     9091.78    411.26 o 
   5  71  -1     7184.62     8094.75    585.81 o 
   7  71  -1     7172.47     7250.46    578.64 o 
   9  71  -1     5044.76     5125.22    551.03 o 
  11  71  -1     2503.61     2996.57    437.15 o 
   1  73  -1     6729.86     6705.14    356.44 o 
   3  73  -1     4159.73     4083.00    287.58 o 
   5  73  -1    14134.39    13881.66    913.40 o 
   7  73  -1     3869.29     3922.97    704.94 o 
   9  73  -1     1667.54     1724.82    383.98 o 
  11  73  -1     3315.48     3531.75    486.74 o 
   1  75  -1    12808.81    12845.08    546.16 o 
   3  75  -1     2935.48     3041.79    251.32 o 
   5  75  -1    12570.70    12437.85   1185.04 o 
   7  75  -1     7634.59     7992.98    648.69 o 
   9  75  -1      796.78      756.17    347.09 o 
  11  75  -1     3653.33     4026.26    985.03 o 
   1  77  -1    10222.48    10348.21    461.06 o 
   3  77  -1     4346.23     4614.80    309.94 o 
   5  77  -1     3628.44     3642.46    438.99 o 
   7  77  -1     8545.30     9156.00    655.17 o 
   9  77  -1     1667.50     1360.55    389.72 o 
   1  79  -1     3229.22     3095.46    258.70 o 
   3  79  -1     2524.00     2559.54    247.27 o 
   5  79  -1     4600.58     5045.93    942.74 o 
   7  79  -1     5576.99     4791.32    527.46 o 
   9  79  -1      469.20      517.83    353.36 o 
   1  81  -1     9757.83    10076.40    464.06 o 
   3  81  -1     4165.08     3590.96    289.95 o 
   5  81  -1     3432.57     3994.48    448.10 o 
   7  81  -1     6925.46     7028.35    617.57 o 
   9  81  -1     6881.77     8239.86   1079.25 o 
   1  83  -1     2961.76     3144.57    271.91 o 
   3  83  -1     7486.23     7976.76    427.27 o 
   5  83  -1     1293.14     1261.50    355.23 o 
   7  83  -1     4130.08     4948.49    517.50 o 
   1  85  -1      799.05      675.16    209.56 o 
   3  85  -1    13903.85    14306.55    688.78 o 
   5  85  -1     1863.33     2548.91    405.02 o 
   7  85  -1     3299.86     4096.40    499.96 o 
   1  87  -1     4546.75     4798.19    331.73 o 
   3  87  -1     8458.84     8798.46    650.80 o 
   5  87  -1     3076.60     3853.90    483.48 o 
   1  89  -1     4273.24     4515.10    334.33 o 
   3  89  -1     4687.36     4492.84    492.32 o 
   1  91  -1     5067.54     5310.95    425.07 o 
   4   0   0    12229.34    10817.88    680.76 o 
   8   0   0   127030.95   139999.16   6013.76 o 
  12   0   0    18306.47    19062.69   1349.41 o 
  16   0   0     9451.81    10581.59    913.55 o 
   4   2   0   779856.13   770803.94  31820.19 o 
   6   2   0    72194.14    69025.66   2889.98 o 
   8   2   0     1702.87     1939.87    147.36 o 
  10   2   0    12339.99    12354.23    515.22 o 
  12   2   0     1552.82     1624.44    244.99 o 
  14   2   0     1903.40     2265.17    307.86 o 
  16   2   0      818.40      913.70    348.66 o 
  18   2   0     1883.13     1817.77    358.88 o 
   4   4   0   376383.22   368422.78  15241.01 o 
   6   4   0      791.63     1180.52    285.92 o 
   8   4   0      894.04      804.48    104.90 o 
  10   4   0    20312.75    20352.23    786.27 o 
  12   4   0    44948.67    45160.44   2035.89 o 
  14   4   0     1666.89     1784.14    281.32 o 
  16   4   0     8091.46     7157.51    540.51 o 
  18   4   0       33.90       -4.64    284.41 o 
   2   6   0     2593.81     2847.76    211.90 o 
   4   6   0   297639.94   290099.53  11986.06 o 
   6   6   0     4682.23     4472.64    209.62 o 
   8   6   0   147391.13   144832.72   4975.25 o 
  10   6   0    22757.90    22596.48    864.32 o 
  12   6   0     1522.49     1532.00    244.84 o 
  14   6   0      373.67      206.92    255.44 o 
  16   6   0     8066.36     8265.09    581.83 o 
  18   6   0     5456.29     5385.79    516.00 o 
   0   8   0      392.29      391.45     50.45 o 
   2   8   0    20036.20    20734.63   1183.61 o 
   4   8   0      216.32      236.84     88.47 o 
   6   8   0    24802.84    24109.54    867.15 o 
   8   8   0    30630.36    31445.34   1131.02 o 
  10   8   0    19120.26    19031.03    742.16 o 
  12   8   0     1941.90     1821.59    375.86 o 
  14   8   0    32289.55    31442.10   1488.95 o 
  16   8   0     1084.93      796.47    284.15 o 
  18   8   0     1936.72     1911.67    369.66 o 
   2  10   0     6363.15     6776.50    413.10 o 
   4  10   0    46435.78    44692.81   1872.67 o 
   6  10   0     3733.11     3519.35    186.07 o 
   8  10   0   109056.23   106334.08   3666.13 o 
  10  10   0     1939.95     1949.64    215.38 o 
  12  10   0    16943.56    15653.52    805.91 o 
  14  10   0      621.56      525.31    303.50 o 
  16  10   0     4050.97     4441.46    440.41 o 
  18  10   0        2.35      -76.02    312.78 o 
   0  12   0    56224.93    56587.96   3173.65 o 
   2  12   0    50581.25    52997.39   1761.95 o 
   4  12   0     2648.82     2861.94    239.79 o 
   6  12   0     4285.07     4048.24    206.10 o 
   8  12   0     1008.89     1268.85    201.24 o 
  10  12   0    11155.87    10870.21    583.96 o 
  12  12   0    14335.26    14336.94    754.17 o 
  14  12   0    27725.59    28295.44   1356.91 o 
  16  12   0     2322.53     2146.71    345.12 o 
  18  12   0     6057.32     6196.05    609.14 o 
   2  14   0     5802.74     5656.92    185.97 o 
   4  14   0    78748.01    79316.35   2325.44 o 
   6  14   0    42417.58    41288.47   1451.23 o 
   8  14   0    56268.73    51896.55   1827.20 o 
  10  14   0    33082.08    32776.14   1498.95 o 
  12  14   0     3360.22     3357.46    249.12 o 
  14  14   0      111.60      138.78    224.57 o 
  16  14   0     1208.10     1460.67    317.82 o 
  18  14   0     3316.03     3467.12    432.96 o 
   0  16   0    42875.42    44026.16   1822.09 o 
   2  16   0     8079.50     8670.73    248.42 o 
   4  16   0    65451.29    64889.14   1907.85 o 
   6  16   0     1286.53     1372.99    118.94 o 
   8  16   0    17755.30    17993.45    684.30 o 
  10  16   0     3197.03     3264.55    227.01 o 
  12  16   0    15444.59    16391.65    844.49 o 
  14  16   0     4719.77     4571.98    408.51 o 
  16  16   0    11442.62    11100.96    693.24 o 
  18  16   0     1921.37     2075.61    390.10 o 
   2  18   0    26609.68    28657.92    770.03 o 
   4  18   0    11311.15    11960.21    382.96 o 
   6  18   0    94482.88    91807.69   2700.57 o 
   8  18   0    12488.73    12216.33    494.87 o 
  10  18   0    37757.28    37402.84   1358.11 o 
  12  18   0      212.55      269.21    188.38 o 
  14  18   0     1574.87     1553.73    280.08 o 
  16  18   0      323.28      182.42    270.54 o 
  18  18   0     5857.52     5884.91    607.01 o 
   0  20   0   318957.53   327894.94  11217.40 o 
   2  20   0    30063.94    31595.14    846.70 o 
   4  20   0    26164.29    26202.19    793.54 o 
   6  20   0     4990.17     5004.50    204.19 o 
   8  20   0     5824.66     5842.70    307.00 o 
  10  20   0       15.12       -7.21    115.53 o 
  12  20   0    45961.18    45156.29   2046.40 o 
  14  20   0      765.43      622.08    243.07 o 
  16  20   0     6111.24     6598.13    521.47 o 
  18  20   0     1224.31     1083.84    347.69 o 
   2  22   0    21534.09    20903.51    634.70 o 
   4  22   0    13790.25    14323.91    454.24 o 
   6  22   0    47860.29    46867.27   1402.58 o 
   8  22   0     9659.74     9527.58    348.28 o 
  10  22   0    37151.78    36426.30   1123.51 o 
  12  22   0      366.57      492.02    198.12 o 
  14  22   0        4.07     -122.16    224.11 o 
  16  22   0      303.31      389.07    275.95 o 
  18  22   0     8219.70     7440.84    859.09 o 
   0  24   0    54529.77    58677.21   2021.35 o 
   2  24   0    82712.19    84293.22   2038.28 o 
   4  24   0    52314.25    54166.57   1606.26 o 
   6  24   0    28851.10    28971.94    887.24 o 
   8  24   0     3511.82     3431.51    185.20 o 
  10  24   0      643.05      922.32    208.66 o 
  12  24   0    12537.16    12686.59    705.98 o 
  14  24   0    34572.76    33142.86   2230.21 o 
  16  24   0     9133.79     9047.51    697.95 o 
  18  24   0     2913.90     3489.01    662.24 o 
   2  26   0     8201.82     8893.49    223.42 o 
   4  26   0    51288.19    51121.38   1370.17 o 
   6  26   0    52361.89    55249.88   1650.86 o 
   8  26   0    39482.41    38479.39   1177.87 o 
  10  26   0     1966.79     2176.19    164.46 o 
  12  26   0     4219.62     4511.13    381.95 o 
  14  26   0     4814.18     5016.80    631.06 o 
  16  26   0     5159.65     5482.77    487.93 o 
  18  26   0      757.25      472.88    501.11 o 
   0  28   0    41353.31    43938.95   1526.89 o 
   2  28   0   216898.94   229766.17   5074.54 o 
   4  28   0       77.82      117.58     49.17 o 
   6  28   0     6675.54     6105.41    241.88 o 
   8  28   0     1581.40     1686.79    138.28 o 
  10  28   0    46289.44    46594.46   1424.62 o 
  12  28   0     1374.34     1482.41    260.61 o 
  14  28   0     8963.87    10342.67    949.11 o 
  16  28   0        1.11      205.10    282.31 o 
  18  28   0     1716.23     1663.95    545.76 o 
   2  30   0      112.58      142.51     40.21 o 
   4  30   0    55472.99    56060.54   1358.10 o 
   6  30   0    23964.33    24490.12    685.93 o 
   8  30   0    51640.97    49105.16   1488.52 o 
  10  30   0     5734.13     5641.92    269.21 o 
  12  30   0     3914.42     3378.07    464.04 o 
  14  30   0       71.66      129.56    240.30 o 
  16  30   0     1846.81     1766.88    450.64 o 
  18  30   0       40.02     -121.23    477.88 o 
   0  32   0    40265.77    38563.23   1347.81 o 
   2  32   0   111935.26   116783.88   3069.31 o 
   4  32   0      176.81      220.14     50.67 o 
   6  32   0      130.18      110.53     62.07 o 
   8  32   0      176.71      231.89     97.15 o 
  10  32   0    17500.55    17012.39    582.11 o 
  12  32   0     8161.32     7766.79    529.31 o 
  14  32   0    10979.03    10338.02    723.80 o 
  16  32   0     1224.34     1314.98    501.31 o 
  18  32   0      223.23      -70.35    477.34 o 
   2  34   0    32959.69    33879.41    915.40 o 
   4  34   0    24680.37    24477.67    617.07 o 
   6  34   0    75172.08    75452.79   2017.09 o 
   8  34   0    23420.50    23218.67    746.35 o 
  10  34   0    20306.21    19981.83    666.04 o 
  12  34   0     2879.81     3250.32    505.91 o 
  14  34   0      246.49      292.92    244.42 o 
  16  34   0     2362.31     2177.85    537.51 o 
  18  34   0     2592.92     3010.45    634.62 o 
   0  36   0    52428.81    53933.92   1874.90 o 
   2  36   0    12654.51    12734.86    343.04 o 
   4  36   0    34154.18    33695.82    776.21 o 
   6  36   0       65.57      144.84     69.12 o 
   8  36   0     8224.31     8483.88    335.20 o 
  10  36   0     2103.68     2069.87    209.78 o 
  12  36   0    18199.64    18514.90    964.79 o 
  14  36   0     1248.11      853.31    274.44 o 
  16  36   0    11997.06    12109.46   1109.24 o 
  18  36   0        3.93     -271.62    469.86 o 
   2  38   0    24648.17    26278.07    737.70 o 
   4  38   0      359.21      415.34     62.77 o 
   6  38   0   109188.95   107160.62   2844.65 o 
   8  38   0      146.35       51.55     98.50 o 
  10  38   0    23901.03    23125.42    763.78 o 
  12  38   0      487.09      624.77    242.68 o 
  14  38   0      577.53      611.82    274.70 o 
  16  38   0       12.44      492.34    425.47 o 
  18  38   0     4232.40     4655.87    742.32 o 
   0  40   0   108395.91   107428.95   4641.86 o 
   2  40   0     5290.17     5752.14    206.27 o 
   4  40   0    10365.40    10476.37    299.01 o 
   6  40   0     1739.28     1824.41    139.00 o 
   8  40   0     5027.70     5268.82    253.99 o 
  10  40   0     3020.31     3364.32    256.29 o 
  12  40   0    30241.11    30681.38   1477.49 o 
  14  40   0     1935.11     2333.91    350.96 o 
  16  40   0     4641.56     4882.88    710.75 o 
   2  42   0    43806.55    43918.21   1376.26 o 
   4  42   0    49763.50    48649.74   1341.65 o 
   6  42   0    68153.82    67103.30   2349.75 o 
   8  42   0    24852.67    24417.76    932.92 o 
  10  42   0    11733.96    11806.88    530.64 o 
  12  42   0      262.65      290.21    239.22 o 
  14  42   0       63.20      -46.23    269.81 o 
  16  42   0     1114.25     1164.48    479.33 o 
   0  44   0     3354.74     3196.68    176.12 o 
   2  44   0    85070.86    86716.15   2667.01 o 
   4  44   0     4775.55     4651.46    229.22 o 
   6  44   0      157.17      106.19    123.68 o 
   8  44   0      527.64      494.97    151.17 o 
  10  44   0    17421.58    16559.86    886.86 o 
  12  44   0     2471.95     2685.40    346.32 o 
  14  44   0     7453.51     8668.66    620.68 o 
  16  44   0     2613.07     3027.95    626.89 o 
   2  46   0     3978.79     4934.35    252.13 o 
   4  46   0    46434.66    46941.91   1479.76 o 
   6  46   0     8130.99     8757.21    414.08 o 
   8  46   0    29910.20    28507.64   1074.37 o 
  10  46   0     3503.49     3739.26    369.45 o 
  12  46   0     2159.31     2172.02    334.09 o 
  14  46   0      597.32      937.14    319.51 o 
  16  46   0     1658.37     1074.92    522.40 o 
   0  48   0    67236.41    66365.17   2909.75 o 
   2  48   0   127002.85   125790.85   4428.98 o 
   4  48   0     4711.51     5054.72    248.54 o 
   6  48   0       99.79      345.79    139.73 o 
   8  48   0    13654.47    14021.63    771.99 o 
  10  48   0    11273.14    12248.36    738.25 o 
  12  48   0      411.07      235.18    529.95 o 
  14  48   0    20415.09    22262.23   1178.91 o 
  16  48   0       91.62      251.42    470.66 o 
   2  50   0    13070.68    14207.74    573.69 o 
   4  50   0    18617.16    18064.72    623.48 o 
   6  50   0     8472.01     8483.76    413.17 o 
   8  50   0    43542.01    43783.09   2019.01 o 
  10  50   0      136.83      292.88    239.03 o 
  12  50   0     9704.00     9525.71    662.21 o 
  14  50   0      378.60      654.67    302.17 o 
  16  50   0     3696.20     4090.06    694.21 o 
   0  52   0     5923.29     6345.10    408.32 o 
   2  52   0    39822.99    41119.18   1309.47 o 
   4  52   0    28866.64    28647.55    942.83 o 
   6  52   0    13720.36    13233.45    889.88 o 
   8  52   0    20194.36    20593.22   1062.61 o 
  10  52   0    11118.14    10858.55    670.58 o 
  12  52   0    29229.63    29575.68   1466.76 o 
  14  52   0    14346.26    15304.57    907.89 o 
  16  52   0     1544.22     1489.15    553.88 o 
   2  54   0     4315.76     5079.16    257.50 o 
   4  54   0    32466.94    32626.58   1063.59 o 
   6  54   0    35755.71    35917.46   1681.25 o 
   8  54   0     3951.15     4080.32    400.79 o 
  10  54   0    29493.37    29837.79   1459.66 o 
  12  54   0       41.77      301.91    291.97 o 
  14  54   0        1.94       84.57    307.29 o 
  16  54   0      884.91      379.30    495.27 o 
   0  56   0    40697.01    38717.74   1756.79 o 
   2  56   0    12797.18    12865.62    480.33 o 
   4  56   0     9585.97     9744.55    397.44 o 
   6  56   0     1293.43     1193.11    252.25 o 
   8  56   0      508.78      705.01    250.85 o 
  10  56   0      991.84     1185.86    292.55 o 
  12  56   0      821.60      898.27    319.44 o 
  14  56   0      279.01      105.39    296.10 o 
   2  58   0    26690.15    26678.86    889.72 o 
   4  58   0      866.25     1036.50    148.12 o 
   6  58   0    60109.88    59988.31   2702.65 o 
   8  58   0       68.31       68.06    237.04 o 
  10  58   0     6810.61     6328.10    525.90 o 
  12  58   0     5832.56     6263.86    981.87 o 
  14  58   0        5.75      182.42    324.46 o 
   0  60   0    77708.70    75841.27   3341.52 o 
   2  60   0    11413.08    11318.29    448.15 o 
   4  60   0     7977.95     8069.36    354.53 o 
   6  60   0      937.58      865.86    317.59 o 
   8  60   0     5300.35     4954.99    448.98 o 
  10  60   0     1042.69      980.17    309.79 o 
  12  60   0     9932.28     9664.32    691.17 o 
  14  60   0     2713.99     2526.94    425.25 o 
   2  62   0     4746.92     5259.09    287.41 o 
   4  62   0    22405.46    22822.50    788.94 o 
   6  62   0    23727.74    24806.12   1237.66 o 
   8  62   0    15112.60    15334.78    863.98 o 
  10  62   0     4946.09     5247.36    490.54 o 
  12  62   0      475.82      318.03    316.19 o 
  14  62   0     2308.51     1958.58    403.69 o 
   0  64   0     4003.93     4725.99    379.02 o 
   2  64   0    30697.90    29779.12    989.77 o 
   4  64   0     3617.42     3744.16    261.69 o 
   6  64   0       28.21      -56.19    218.54 o 
   8  64   0     1040.15     1279.66    299.63 o 
  10  64   0    14888.94    13993.55    832.89 o 
  12  64   0     1894.96     1783.37    356.51 o 
  14  64   0     5064.72     6438.97    598.33 o 
   2  66   0      211.60      667.67    150.46 o 
   4  66   0    32985.51    33030.52   1098.89 o 
   6  66   0      298.33      430.49    251.09 o 
   8  66   0    27767.71    26986.34   1352.67 o 
  10  66   0      567.33      793.48    311.92 o 
  12  66   0     3131.17     3425.97    459.42 o 
   0  68   0     5999.81     6544.33    472.77 o 
   2  68   0    22408.71    21895.29    768.20 o 
   4  68   0     4244.54     4270.36    308.29 o 
   6  68   0      449.75      325.56    256.34 o 
   8  68   0      574.71      617.20    298.93 o 
  10  68   0    14852.14    14630.32    870.44 o 
  12  68   0      663.72      819.14    358.42 o 
   2  70   0     1172.83     1489.27    187.10 o 
   4  70   0    10910.20    11544.05    550.51 o 
   6  70   0    11095.23    11205.17    711.12 o 
   8  70   0    16092.18    16108.92    926.54 o 
  10  70   0     2063.67     2070.12    384.77 o 
  12  70   0     2042.97     2600.57    429.23 o 
   0  72   0    30248.16    29440.02   1406.03 o 
   2  72   0     7002.92     7019.70    355.93 o 
   4  72   0     9014.50     8882.76    609.30 o 
   6  72   0      132.00      633.49    291.89 o 
   8  72   0      373.98      681.72    352.39 o 
  10  72   0     2788.49     3455.03    445.04 o 
  12  72   0     9701.24     9266.81    715.68 o 
   2  74   0    10678.75    10551.16    458.53 o 
   4  74   0     4216.32     4693.02    449.18 o 
   6  74   0    22571.19    23381.21   1212.63 o 
   8  74   0      825.54      832.31    315.10 o 
  10  74   0     1933.45     2407.16    414.64 o 
   0  76   0    37543.16    38177.27   1782.59 o 
   2  76   0     3046.05     2906.95    244.91 o 
   4  76   0    18714.33    19528.65   1049.05 o 
   6  76   0      830.49     1273.89    324.92 o 
   8  76   0     3350.12     3326.23    435.33 o 
  10  76   0     1240.53     1262.31    368.72 o 
   2  78   0     1123.37     1550.21    249.32 o 
   4  78   0     2619.74     3062.01    385.92 o 
   6  78   0     5862.26     6228.90    544.54 o 
   8  78   0     2888.00     3178.23    448.41 o 
  10  78   0     8033.15     7555.06    641.48 o 
   0  80   0    25375.26    24839.06   1246.00 o 
   2  80   0     7068.92     7389.73    453.96 o 
   4  80   0     4483.49     4367.59    515.01 o 
   6  80   0       61.10       70.30    293.36 o 
   8  80   0       34.90      -23.19    325.01 o 
   2  82   0       61.08      422.75    218.72 o 
   4  82   0     9315.19     9266.85    654.50 o 
   6  82   0     1881.09     2376.80    402.69 o 
   8  82   0    12210.58    14915.40    912.57 o 
   0  84   0     1373.33     1883.90    496.33 o 
   2  84   0     7291.79     7496.50    474.14 o 
   4  84   0     1340.91     1511.29    349.07 o 
   6  84   0     3182.60     2645.75    417.54 o 
   8  84   0      798.33      957.48    357.42 o 
   2  86   0       22.46      251.09    288.69 o 
   4  86   0    11408.37    11735.86    765.81 o 
   6  86   0       86.56      259.14    482.44 o 
   0  88   0      224.05      307.69    425.85 o 
   2  88   0     9309.63     9641.11   1010.89 o 
   4  88   0     2239.64     2027.82    389.57 o 
   2  90   0     2454.88     2550.01    590.04 o 
   4  90   0     7798.96     8068.98    652.00 o 
   0  92   0     9394.03     8161.05    897.87 o 
   3   1   1   238821.89   242223.67   9846.95 o 
   7   1   1   257685.30   262974.94   7611.46 o 
   9   1   1    12598.81    12475.34    385.76 o 
  11   1   1    66814.98    66646.21   1721.67 o 
  13   1   1    14482.94    14877.43    838.47 o 
  15   1   1     1255.59     1055.76    285.48 o 
  17   1   1     9399.34     9723.42    661.69 o 
  19   1   1      119.94        9.63    284.25 o 
   1   3   1    26493.53    27436.91   1107.29 o 
   3   3   1    91967.53    92572.55   4900.39 o 
   5   3   1    52835.25    51576.85   1727.85 o 
   7   3   1    12289.80    11350.00    380.78 o 
   9   3   1       93.17       70.74     73.25 o 
  11   3   1    26634.69    25601.70    717.57 o 
  13   3   1     8706.81     8641.29    539.00 o 
  15   3   1     6702.69     6565.18    803.56 o 
  17   3   1     3408.70     2917.59    407.63 o 
  19   3   1      496.54      659.85    326.55 o 
   1   5   1   104759.66   107292.94   4335.92 o 
   3   5   1   157076.38   159335.20   6388.26 o 
   5   5   1    72398.27    72859.31   3067.95 o 
   7   5   1    26482.47    25354.40    805.35 o 
   9   5   1    37458.76    37617.14   1004.11 o 
  11   5   1    35588.68    35294.52   1274.25 o 
  13   5   1     5320.19     5041.30    459.74 o 
  15   5   1    12914.27    12639.42    744.96 o 
  17   5   1     4509.03     4042.29    437.16 o 
  19   5   1     2551.88     2258.38    404.88 o 
   1   7   1     9593.37     9756.00    408.59 o 
   3   7   1   167253.06   170356.98   5641.49 o 
   5   7   1     4114.82     4001.59    165.46 o 
   7   7   1    30344.96    30015.11    972.04 o 
   9   7   1    25752.46    26193.52    712.75 o 
  11   7   1     1413.26     1402.36    168.28 o 
  13   7   1     7409.13     6567.05    465.79 o 
  15   7   1    15258.05    15843.03    878.25 o 
  17   7   1     1287.41     1095.22    325.70 o 
  19   7   1     1507.15     1295.15    367.69 o 
   1   9   1    60154.98    60996.10   2480.60 o 
   3   9   1    55107.27    54632.55   1655.22 o 
   5   9   1     8825.77     9118.19    378.70 o 
   7   9   1    26641.23    25068.68    765.03 o 
   9   9   1    14645.71    14221.08    425.40 o 
  11   9   1      427.40      492.73    140.00 o 
  13   9   1    16329.92    15752.56    663.67 o 
  15   9   1     4642.83     4925.16    427.80 o 
  17   9   1       22.77       20.09    286.92 o 
  19   9   1     4839.91     5445.68    547.74 o 
   1  11   1    55992.86    57730.38   2302.70 o 
   3  11   1    53785.95    54528.18   1396.03 o 
   5  11   1    16968.12    17606.14    549.99 o 
   7  11   1    40108.46    39746.70   1159.75 o 
   9  11   1    21842.81    21842.91    739.95 o 
  11  11   1     1127.50     1413.23    167.37 o 
  13  11   1     8535.79     8933.92    547.64 o 
  15  11   1     6977.38     7035.78    516.37 o 
  17  11   1      691.99      645.43    433.75 o 
  19  11   1     5055.37     5375.71    545.25 o 
   1  13   1    38191.13    40705.52   1167.66 o 
   3  13   1   147371.27   150691.08   3916.88 o 
   5  13   1     8749.34     8543.22    309.74 o 
   7  13   1    14965.23    14505.44    475.53 o 
   9  13   1    26392.46    25616.60    938.84 o 
  11  13   1     7114.99     6682.95    364.88 o 
  13  13   1     4131.69     3858.32    357.98 o 
  15  13   1     5135.51     5296.57    456.07 o 
  17  13   1     1356.38     1475.36    329.65 o 
  19  13   1     1436.91     1292.60    374.62 o 
   1  15   1   111252.67   116510.49   3248.13 o 
   3  15   1    51200.34    51658.96   1344.92 o 
   5  15   1    53381.48    53461.88   1617.41 o 
   7  15   1    23944.27    24150.91    792.74 o 
   9  15   1    16832.40    16062.23    622.77 o 
  11  15   1    10291.10    10024.54    444.90 o 
  13  15   1     2631.26     2697.57    307.42 o 
  15  15   1     4022.51     3756.53    396.53 o 
  17  15   1     5315.42     5316.81    510.70 o 
  19  15   1      303.33      632.54    347.39 o 
   1  17   1    73014.41    75811.01   1885.94 o 
   3  17   1     8343.64     8313.97    237.33 o 
   5  17   1    32750.08    31209.66    976.17 o 
   7  17   1    29618.00    28973.60   1164.93 o 
   9  17   1     2027.08     1972.41    178.98 o 
  11  17   1    18284.80    17485.84    709.20 o 
  13  17   1     3027.50     3112.80    257.23 o 
  15  17   1     3198.21     2787.75    355.88 o 
  17  17   1     3073.57     3375.16    418.76 o 
  19  17   1      517.86      764.85    357.45 o 
   1  19   1   134891.27   145429.39   4356.90 o 
   3  19   1     8268.37     8858.89    232.81 o 
   5  19   1    73602.84    75279.98   2585.64 o 
   7  19   1    24431.94    23084.63    852.75 o 
   9  19   1     4089.37     4321.67    249.40 o 
  11  19   1    32593.01    32649.18   1234.69 o 
  13  19   1     5842.32     6066.28    360.33 o 
  15  19   1     3074.77     2732.50    380.73 o 
  17  19   1     7142.59     7337.70    573.68 o 
  19  19   1      917.86     1283.82    380.51 o 
   1  21   1    45717.10    45269.82   1125.80 o 
   3  21   1     3975.31     4005.05    133.91 o 
   5  21   1    47135.07    47376.03   1298.15 o 
   7  21   1    19834.88    19369.28    729.72 o 
   9  21   1     5567.69     5110.98    287.70 o 
  11  21   1    21350.14    22152.11    856.69 o 
  13  21   1     8464.73     8471.75    449.40 o 
  15  21   1      554.02     1083.14    437.29 o 
  17  21   1     6539.48     6719.52   1076.99 o 
  19  21   1     1232.31     1411.10    391.66 o 
   1  23   1    24876.27    25905.99    625.80 o 
   3  23   1    28048.72    30330.99    917.10 o 
   5  23   1    51620.79    50607.66   1554.39 o 
   7  23   1    49460.16    49514.77   1817.12 o 
   9  23   1     8731.62     8275.19    371.70 o 
  11  23   1    32248.79    32348.83   1175.40 o 
  13  23   1     8957.47     9034.61    449.01 o 
  15  23   1     5415.30     5929.45    709.97 o 
  17  23   1     3679.25     3868.32    435.75 o 
  19  23   1      306.69      702.57    356.27 o 
   1  25   1    13370.11    15760.18    371.27 o 
   3  25   1    72830.75    77298.84   2196.38 o 
   5  25   1    25036.33    25891.74    842.86 o 
   7  25   1    57189.34    59508.95   1701.26 o 
   9  25   1    27632.45    26873.95    839.00 o 
  11  25   1      260.30      127.30    178.01 o 
  13  25   1    13237.11    13291.71    574.19 o 
  15  25   1    12391.68    12671.15   1090.23 o 
  17  25   1     1740.12     1116.00    407.79 o 
  19  25   1      798.70     1228.35    386.33 o 
   1  27   1    45820.02    51817.10   1299.54 o 
   3  27   1    95541.56   101658.04   2157.70 o 
   5  27   1    18338.51    18925.04    592.48 o 
   7  27   1     4544.06     4835.85    249.79 o 
   9  27   1    45406.61    44956.25   1366.80 o 
  11  27   1      202.02      255.02    124.31 o 
  13  27   1     8257.34     8638.32    460.16 o 
  15  27   1     5158.15     5592.30    709.75 o 
  17  27   1      768.36      417.40    431.85 o 
   1  29   1    51874.40    56092.11   1311.30 o 
   3  29   1    87673.79    92407.06   2034.44 o 
   5  29   1    30056.71    29753.08    904.21 o 
   7  29   1    16836.40    16304.05    543.93 o 
   9  29   1    23388.26    22970.48    746.02 o 
  11  29   1      495.89      573.89    133.72 o 
  13  29   1    13784.84    14487.84    684.56 o 
  15  29   1     3972.69     4372.90    643.06 o 
  17  29   1      450.39      717.88    318.85 o 
   1  31   1    44474.20    47364.71   1045.02 o 
   3  31   1    21487.79    21511.08    481.29 o 
   5  31   1     7107.27     6811.32    247.51 o 
   7  31   1    14123.03    13280.29    466.17 o 
   9  31   1    16953.40    17320.55    581.31 o 
  11  31   1     4435.52     4611.07    258.78 o 
  13  31   1     6334.01     6414.55    409.01 o 
  15  31   1     5558.81     5592.93    719.21 o 
  17  31   1      136.08      257.07    307.25 o 
   1  33   1    48540.18    50943.08   1148.80 o 
   3  33   1    43125.36    43912.93    984.87 o 
   5  33   1    27176.62    27075.77    651.62 o 
   7  33   1    15290.78    14959.00    488.45 o 
   9  33   1    35862.78    35701.59   1102.23 o 
  11  33   1     3797.87     3764.58    278.67 o 
  13  33   1     8075.96     7578.93    582.15 o 
  15  33   1     5790.42     5258.58    462.94 o 
  17  33   1     1897.60     1844.99    367.08 o 
   1  35   1    30753.25    30375.85    660.51 o 
   3  35   1     7277.11     7482.56    199.14 o 
   5  35   1    37891.01    37897.73    952.22 o 
   7  35   1    13863.98    13897.58    470.24 o 
   9  35   1     9185.69     9178.68    369.06 o 
  11  35   1    14270.17    13986.31    619.18 o 
  13  35   1     3640.24     4123.69    317.09 o 
  15  35   1     5363.23     4793.94    457.59 o 
  17  35   1     3897.27     4245.07    711.52 o 
   1  37   1    39195.11    40521.72    871.01 o 
   3  37   1     4151.28     4306.88    142.95 o 
   5  37   1    40967.54    40607.96   1020.32 o 
   7  37   1    14244.52    13746.34    484.72 o 
   9  37   1     7603.89     7294.86    318.36 o 
  11  37   1    19445.38    19351.01    771.56 o 
  13  37   1     4658.88     4999.44    351.08 o 
  15  37   1      858.96      868.83    305.52 o 
  17  37   1     4551.41     3745.61    687.82 o 
   1  39   1    39661.33    39617.72   1121.51 o 
   3  39   1     4407.93     4381.50    141.99 o 
   5  39   1    43642.64    42929.73   1123.22 o 
   7  39   1    14453.54    14839.75    507.26 o 
   9  39   1     5050.30     4917.83    251.69 o 
  11  39   1    10763.73    10883.77    530.37 o 
  13  39   1     7576.20     7736.08    453.11 o 
  15  39   1     1307.15     1314.76    387.28 o 
  17  39   1     4592.32     4587.07    714.05 o 
   1  41   1    47801.79    47666.80   1295.65 o 
   3  41   1     3911.57     3713.11    141.81 o 
   5  41   1    40771.31    40149.74   1122.23 o 
   7  41   1    22767.53    22992.27    748.43 o 
   9  41   1     1801.69     1785.68    201.06 o 
  11  41   1    14855.19    15061.31    662.44 o 
  13  41   1     8731.91     8634.55    601.11 o 
  15  41   1      817.75     1042.20    327.98 o 
  17  41   1     1891.18     1799.63    571.60 o 
   1  43   1    35642.39    35815.71    982.69 o 
   3  43   1    42887.45    42406.35   1042.68 o 
   5  43   1    32634.63    32434.23   1017.77 o 
   7  43   1    24485.34    24226.52    810.66 o 
   9  43   1    18118.81    18461.18    748.54 o 
  11  43   1     5537.13     5472.52    434.36 o 
  13  43   1     6452.26     6125.49    516.58 o 
  15  43   1     6210.61     6736.32    550.55 o 
  17  43   1      907.65     1132.56    532.04 o 
   1  45   1     8355.66     8475.44    278.85 o 
   3  45   1    31066.67    30351.43    783.32 o 
   5  45   1     7567.67     7580.90    306.85 o 
   7  45   1     1240.15     1174.39    160.12 o 
   9  45   1    15680.00    15421.94    825.38 o 
  11  45   1      181.44      339.82    236.45 o 
  13  45   1     2080.06     2459.61    368.11 o 
  15  45   1     1778.93     1805.99    357.46 o 
  17  45   1      302.59       49.12    479.71 o 
   1  47   1    15993.59    16000.77    481.12 o 
   3  47   1    72360.49    72994.75   1776.28 o 
   5  47   1    14188.77    14480.97    567.40 o 
   7  47   1    16024.83    16406.13    874.48 o 
   9  47   1    32973.26    33329.83   1588.83 o 
  11  47   1     2036.29     2060.10    325.21 o 
  13  47   1     4296.24     5442.87    993.68 o 
  15  47   1     7627.47     8301.15    925.45 o 
   1  49   1    51205.70    49920.03   1381.43 o 
   3  49   1     2504.25     2653.37    151.08 o 
   5  49   1    14831.04    14610.28    583.01 o 
   7  49   1    23961.78    23935.25   1029.46 o 
   9  49   1    19877.14    19600.62   1051.44 o 
  11  49   1     9796.06     9771.87    791.26 o 
  13  49   1     2955.08     3317.82    424.96 o 
  15  49   1     3845.77     4642.57    480.62 o 
   1  51   1    20722.18    21495.72    800.17 o 
   3  51   1    14857.82    14702.85    519.89 o 
   5  51   1    19866.78    18595.59    933.75 o 
   7  51   1     4997.28     4371.29    460.94 o 
   9  51   1    11149.24    10715.40    604.84 o 
  11  51   1     4186.49     4282.15    416.32 o 
  13  51   1     5765.27     6241.47    540.31 o 
  15  51   1     7203.34     7265.65    577.45 o 
   1  53   1    27924.14    27211.71   1007.19 o 
   3  53   1    34688.84    34333.19   1063.49 o 
   5  53   1    36240.93    36435.31   1546.71 o 
   7  53   1    13074.42    12463.43    781.05 o 
   9  53   1     4809.44     4328.05    421.13 o 
  11  53   1    15239.49    15660.68    996.30 o 
  13  53   1    10094.08     9911.34    666.76 o 
  15  53   1     8781.14     9336.69   1006.31 o 
   1  55   1    10298.53    10539.00    500.17 o 
   3  55   1     6934.97     7161.07    300.13 o 
   5  55   1     4111.89     4581.51    424.35 o 
   7  55   1    11595.08    11598.33    696.26 o 
   9  55   1     5430.34     5199.65    463.04 o 
  11  55   1     9817.43    10684.65    711.86 o 
  13  55   1     1264.80     1894.66    513.19 o 
  15  55   1      569.68      619.53    345.35 o 
   1  57   1    13989.06    14104.87    467.03 o 
   3  57   1      190.31      223.90    114.90 o 
   5  57   1    28671.44    28671.65   1501.67 o 
   7  57   1     7333.40     6923.60    524.72 o 
   9  57   1     5617.22     6084.74    592.24 o 
  11  57   1     7528.72     8426.55    613.26 o 
  13  57   1     3641.36     3712.83    453.58 o 
  15  57   1     2580.49     2651.95    432.65 o 
   1  59   1    23393.34    23996.61    779.07 o 
   3  59   1     1847.52     1745.56    165.70 o 
   5  59   1    20655.54    21330.89   1661.03 o 
   7  59   1    10364.62    10015.30    624.38 o 
   9  59   1     4142.69     4464.48    439.18 o 
  11  59   1    13449.57    13289.03    872.80 o 
  13  59   1     4373.31     4441.92    488.45 o 
  15  59   1      944.83      938.84    369.97 o 
   1  61   1    21887.18    22361.70    765.65 o 
   3  61   1     4916.99     5283.05    327.38 o 
   5  61   1     9114.15    10666.81    622.03 o 
   7  61   1    19623.11    18938.26    997.93 o 
   9  61   1     2884.56     3013.79    380.01 o 
  11  61   1     4264.05     4155.79    458.08 o 
  13  61   1     2115.58     2174.51    381.70 o 
   1  63   1    15424.51    15039.68    547.52 o 
   3  63   1    19004.15    18938.43    775.07 o 
   5  63   1     6012.45     6506.25    535.48 o 
   7  63   1     7982.18     8333.43   1045.35 o 
   9  63   1     6174.92     6243.52    527.71 o 
  11  63   1     2016.58     2145.47    377.00 o 
  13  63   1     4824.63     4973.94    527.11 o 
   1  65   1     5948.64     5863.69    301.20 o 
   3  65   1    23491.61    23465.68    911.26 o 
   5  65   1     1101.61     1193.98    336.76 o 
   7  65   1     7166.54     7022.15    854.17 o 
   9  65   1    11692.98    11402.93    746.03 o 
  11  65   1      787.07      816.79    330.15 o 
  13  65   1     1722.60     1753.74    515.47 o 
   1  67   1     7415.47     8219.20    367.98 o 
   3  67   1    30582.08    30149.04   1172.89 o 
   5  67   1     1358.42     1270.53    483.18 o 
   7  67   1     5577.38     5953.40    488.08 o 
   9  67   1    10679.26    11178.10    757.03 o 
  11  67   1     1759.50     1863.70    469.41 o 
  13  67   1     3594.39     4617.20    512.33 o 
   1  69   1     8915.72     9126.78    458.76 o 
   3  69   1    12849.14    13053.24    579.01 o 
   5  69   1     4676.51     4411.29    440.73 o 
   7  69   1     6062.27     6218.66    517.79 o 
   9  69   1     4218.64     3948.91    450.31 o 
  11  69   1     1176.97     1353.33    358.75 o 
  13  69   1     2988.46     3413.44    466.62 o 
   1  71   1    11421.42    11143.01    555.82 o 
   3  71   1     8552.63     8485.75    567.81 o 
   5  71   1     6967.15     7012.35    546.16 o 
   7  71   1     7755.17     7943.55    589.61 o 
   9  71   1     4453.22     4754.01    494.38 o 
  11  71   1     2702.29     3394.03    449.70 o 
   1  73   1     6833.23     7018.98    409.88 o 
   3  73   1     5356.92     5366.51    632.50 o 
   5  73   1    14627.60    15414.06    847.12 o 
   7  73   1     5020.04     5230.07    475.19 o 
   9  73   1     1663.22     1740.55    364.08 o 
  11  73   1     3614.21     4064.64    477.06 o 
   1  75   1    15183.16    15302.94    808.68 o 
   3  75   1     2247.70     2448.81    340.44 o 
   5  75   1    12351.47    13839.62   1055.06 o 
   7  75   1     9804.08    10141.85   1161.56 o 
   9  75   1      373.99      387.41    317.60 o 
  11  75   1     3478.08     3053.47    455.47 o 
   1  77   1     8599.44     9562.00    659.37 o 
   3  77   1     4730.45     4813.34    436.37 o 
   5  77   1     4629.78     4650.87    445.30 o 
   7  77   1     6611.07     7056.20    599.21 o 
   9  77   1     2036.47     1904.37    382.92 o 
   1  79   1     2428.42     2376.20    359.63 o 
   3  79   1     1824.13     1656.21    316.07 o 
   5  79   1     4892.77     5541.70    494.17 o 
   7  79   1     5494.94     6263.69    534.07 o 
   9  79   1      776.50      920.76    354.78 o 
   1  81   1     9043.20     9827.14    678.21 o 
   3  81   1     4048.82     3625.82    627.43 o 
   5  81   1     3265.09     3654.67    428.84 o 
   7  81   1     7097.64     7035.54    591.37 o 
   9  81   1     6979.13     7338.11    637.08 o 
   1  83   1     2450.54     2794.83    389.25 o 
   3  83   1     6910.67     8245.20    895.93 o 
   5  83   1      495.50      742.92    312.67 o 
   7  83   1     4174.75     4091.03    546.79 o 
   1  85   1     1112.84     1335.25    327.45 o 
   3  85   1    12825.40    13441.25   1223.74 o 
   5  85   1     1527.94     1353.56    514.67 o 
   7  85   1     2799.14     2814.22    465.91 o 
   1  87   1     4926.14     4422.34    465.75 o 
   3  87   1     8087.55     8124.80    925.90 o 
   5  87   1     3049.17     3489.88    644.32 o 
   1  89   1     3764.71     4530.81    680.19 o 
   3  89   1     5270.30     4928.46    710.24 o 
   1  91   1     6264.70     6068.38    788.85 o 
   2   0   2    65868.53    67771.91   4226.77 o 
   6   0   2   294739.16   291363.94  16290.90 o 
  10   0   2    76828.13    77227.36   3187.96 o 
  14   0   2    16537.15    15406.39    796.60 o 
  18   0   2    17412.93    17181.87   1394.51 o 
   2   2   2    31992.92    32939.42   1116.45 o 
   4   2   2    27848.08    25343.98   1065.12 o 
   6   2   2    27452.55    28864.79   1709.43 o 
   8   2   2     4819.78     5004.50    270.16 o 
  10   2   2    25046.03    25661.40    788.96 o 
  12   2   2     7381.49     7396.14    304.18 o 
  14   2   2    12333.34    11014.49    460.41 o 
  16   2   2     4161.08     5133.09    482.06 o 
  18   2   2     2769.03     2335.42    395.56 o 
   2   4   2   133535.22   136716.52   4353.81 o 
   4   4   2    46972.87    48344.63   1968.34 o 
   6   4   2    63376.95    61485.49   2578.73 o 
   8   4   2     6039.35     5546.99    287.53 o 
  10   4   2    25810.96    24937.07    723.91 o 
  12   4   2      701.92      831.14    140.74 o 
  14   4   2      181.80      430.09    161.39 o 
  16   4   2       63.30       65.60    268.13 o 
  18   4   2     4359.29     4318.04    482.27 o 
   0   6   2    28796.39    26483.37   1483.86 o 
   2   6   2   169906.13   175391.63   5659.05 o 
   4   6   2    26676.94    26250.28   1077.05 o 
   6   6   2     2854.83     2997.84    179.22 o 
   8   6   2     1172.32     1270.35    135.42 o 
  10   6   2    31509.42    31097.92    867.29 o 
  12   6   2     8770.11     8740.85    366.24 o 
  14   6   2    26127.20    25198.66    992.50 o 
  16   6   2     3134.11     2917.31    384.64 o 
  18   6   2     2912.80     2585.88    423.34 o 
   2   8   2    11320.61    11868.93    415.32 o 
   4   8   2    35860.68    34305.92   1410.60 o 
   6   8   2     8986.91     8842.78    343.03 o 
   8   8   2    54425.02    51378.04   1588.94 o 
  10   8   2      794.69      718.39    125.40 o 
  12   8   2     7430.16     7135.18    316.60 o 
  14   8   2     1419.34     1685.34    239.53 o 
  16   8   2     1830.20     1802.35    335.69 o 
  18   8   2      366.73      411.97    330.98 o 
   0  10   2     1744.44     1732.78    113.50 o 
   2  10   2    87012.88    88600.30   2861.12 o 
   4  10   2     1068.96     1262.86    154.98 o 
   6  10   2    11211.70    10550.78    370.75 o 
   8  10   2       33.47      169.34     87.87 o 
  10  10   2    20458.05    19372.73    642.53 o 
  12  10   2      416.42      338.28    133.77 o 
  14  10   2    30654.00    31543.10   1471.56 o 
  16  10   2      977.52      899.49    304.25 o 
  18  10   2     4031.52     3379.49    437.87 o 
   2  12   2    15615.88    16579.29    523.45 o 
   4  12   2    70368.02    68989.66   2046.11 o 
   6  12   2    16659.21    16266.43    508.23 o 
   8  12   2    50184.07    48441.08   1492.87 o 
  10  12   2     6089.13     6129.83    284.69 o 
  12  12   2     5059.27     5131.18    279.47 o 
  14  12   2     1172.55     1352.70    284.38 o 
  16  12   2     1864.07     1770.38    370.61 o 
  18  12   2     1861.92     1848.24    386.95 o 
   0  14   2    81272.13    85635.74   2792.28 o 
   2  14   2    93022.77    96370.60   2476.18 o 
   4  14   2    19741.50    20040.17    555.50 o 
   6  14   2     2082.24     2095.33    133.07 o 
   8  14   2     5571.61     5194.85    235.21 o 
  10  14   2    25507.65    24670.19    809.00 o 
  12  14   2    14890.00    15085.72    558.74 o 
  14  14   2    10357.06    10871.71    658.65 o 
  16  14   2     6763.58     6781.56    416.97 o 
  18  14   2     1117.93     1535.06    364.83 o 
   2  16   2    59629.08    60833.61   1387.90 o 
   4  16   2    19948.02    20425.23    584.27 o 
   6  16   2    49623.00    49167.35   1446.77 o 
   8  16   2     9934.42    10158.99    367.98 o 
  10  16   2    28424.21    28217.45    904.62 o 
  12  16   2      526.51      527.51    174.25 o 
  14  16   2     1332.88     1436.40    224.61 o 
  16  16   2      151.95      156.26    218.07 o 
  18  16   2     1620.23     1326.30    361.20 o 
   0  18   2   209654.70   214845.66   9192.01 o 
   2  18   2    14941.55    14813.08    391.46 o 
   4  18   2    37363.01    37521.94   1028.74 o 
   6  18   2     1361.36     1496.97    134.65 o 
   8  18   2     9094.60     9160.94    363.12 o 
  10  18   2     3022.47     2832.77    193.95 o 
  12  18   2    25538.26    25050.79    990.68 o 
  14  18   2     3463.89     3688.25    295.78 o 
  16  18   2     8793.20     8753.85    505.53 o 
  18  18   2      284.93      249.83    326.88 o 
   2  20   2    13207.51    13189.92    328.20 o 
   4  20   2     9672.35    10104.46    295.15 o 
   6  20   2   139691.58   139898.75   4075.92 o 
   8  20   2     7476.64     7689.31    320.40 o 
  10  20   2    17689.36    17938.47    592.64 o 
  12  20   2      280.20      340.40    171.61 o 
  14  20   2      508.23      761.04    211.14 o 
  16  20   2      371.25      226.67    265.48 o 
  18  20   2     9096.81     9112.21    667.27 o 
   0  22   2   173521.14   181798.44   6652.91 o 
   2  22   2    27985.20    27830.19    649.59 o 
   4  22   2    24541.35    24586.40    582.77 o 
   6  22   2     1524.48     1548.16    119.51 o 
   8  22   2     9581.48     9922.25    390.93 o 
  10  22   2     3636.90     3868.60    265.85 o 
  12  22   2    13601.83    13306.58    581.76 o 
  14  22   2     4039.03     4406.68    323.16 o 
  16  22   2     6152.30     6381.89    523.96 o 
  18  22   2      217.43     -134.19    314.42 o 
   2  24   2    41773.49    43173.37   1065.84 o 
   4  24   2   160384.08   173132.11   4174.71 o 
   6  24   2    26345.56    26991.59    853.63 o 
   8  24   2    23830.91    23851.95    730.90 o 
  10  24   2    17288.15    17131.70    681.42 o 
  12  24   2     1125.17      625.41    187.93 o 
  14  24   2      371.53      504.24    202.29 o 
  16  24   2       53.14       -7.43    278.63 o 
  18  24   2     1062.86     1170.54    351.56 o 
   0  26   2    96612.20   110992.04   3601.15 o 
   2  26   2    77258.16    79807.38   1643.42 o 
   4  26   2    13433.70    13416.03    365.05 o 
   6  26   2     5719.56     5604.96    201.88 o 
   8  26   2     6808.76     7338.05    347.77 o 
  10  26   2    13683.66    13016.21    571.90 o 
  12  26   2    13744.84    14073.23    619.18 o 
  14  26   2     9732.48    10055.34    505.94 o 
  16  26   2     1666.03     2014.69    358.05 o 
  18  26   2      872.74      846.54    353.69 o 
   2  28   2     1719.14     1676.86     67.24 o 
   4  28   2    48680.95    47697.64   1015.31 o 
   6  28   2     4817.36     4796.84    193.95 o 
   8  28   2    97965.56    95224.04   2935.72 o 
  10  28   2     1101.53     1198.41    174.93 o 
  12  28   2     7855.48     8448.36    446.01 o 
  14  28   2     1267.32     1465.55    238.12 o 
  16  28   2    10186.11    10288.62    669.46 o 
  18  28   2      258.40      633.96    334.61 o 
   0  30   2    10130.68     9795.83    366.82 o 
   2  30   2    70188.89    71402.77   1563.56 o 
   4  30   2    15024.19    15453.29    424.58 o 
   6  30   2     6105.46     5972.80    316.75 o 
   8  30   2       21.76      -17.80     96.79 o 
  10  30   2     7157.65     7075.40    379.31 o 
  12  30   2     9109.64     9245.38    491.69 o 
  14  30   2    14278.56    14849.87    678.64 o 
  16  30   2     2284.79     2292.64    366.45 o 
  18  30   2     2628.66     2424.00    418.29 o 
   2  32   2      771.98     1035.06     63.62 o 
   4  32   2    36435.36    35542.08    852.34 o 
   6  32   2    19136.78    18757.91    591.27 o 
   8  32   2    39450.79    38593.15   1127.69 o 
  10  32   2     4185.41     4283.69    344.23 o 
  12  32   2     2670.98     3029.86    276.67 o 
  14  32   2      330.97      412.39    216.28 o 
  16  32   2     4491.12     4301.97    454.22 o 
  18  32   2      784.98      684.20    340.55 o 
   0  34   2    59412.45    58675.02   1998.26 o 
   2  34   2    35166.65    35141.62    827.93 o 
   4  34   2    25837.58    25837.14    643.66 o 
   6  34   2     2360.61     2234.88    153.12 o 
   8  34   2     4061.17     4364.40    287.27 o 
  10  34   2     3938.51     3689.40    279.74 o 
  12  34   2    21853.87    21288.20    852.79 o 
  14  34   2     5199.62     5479.89    381.91 o 
  16  34   2     7957.44     8766.46    633.14 o 
  18  34   2     1708.82     1702.67    596.44 o 
   2  36   2    22448.16    22343.94    534.85 o 
   4  36   2     5052.65     5052.89    179.15 o 
   6  36   2    27674.39    26341.19    869.34 o 
   8  36   2     3887.62     3682.99    214.30 o 
  10  36   2    27772.47    27695.19   1034.50 o 
  12  36   2      146.86      169.39    181.96 o 
  14  36   2      460.05      652.48    227.12 o 
  16  36   2      815.35     1295.13    337.78 o 
   0  38   2    88920.05    88860.22   3099.79 o 
   2  38   2     2291.00     2490.53    106.06 o 
   4  38   2    24854.48    25344.12    705.23 o 
   6  38   2     1432.94     1468.31    115.81 o 
   8  38   2     3810.49     3752.17    260.54 o 
  10  38   2      615.41      583.10    173.72 o 
  12  38   2    26904.81    27804.56   1041.88 o 
  14  38   2      254.06      306.79    224.41 o 
  16  38   2    10033.56    11157.72    593.13 o 
   2  40   2    11721.30    11827.14    333.07 o 
   4  40   2     1551.26     1603.00    101.04 o 
   6  40   2    73153.02    72867.98   1915.19 o 
   8  40   2     4017.58     4225.21    280.89 o 
  10  40   2     7188.08     7240.55    403.60 o 
  12  40   2     2217.46     2624.45    265.42 o 
  14  40   2       19.09      158.32    214.05 o 
  16  40   2       97.74       70.09    241.60 o 
   0  42   2    77678.19    78653.23   3428.88 o 
   2  42   2    35461.95    33716.93    860.00 o 
   4  42   2    18518.20    18310.86    537.07 o 
   6  42   2      619.56      627.55    121.94 o 
   8  42   2    11116.19    10492.60    707.63 o 
  10  42   2     7656.01     8201.56    427.37 o 
  12  42   2    20695.41    21139.32    846.79 o 
  14  42   2     7987.06     8760.75    504.48 o 
  16  42   2     3181.03     3393.08    451.44 o 
   2  44   2     9692.46     9267.05    273.10 o 
   4  44   2    50195.69    49382.72   1334.40 o 
   6  44   2     3691.06     3812.80    253.10 o 
   8  44   2    27015.99    26489.62    993.01 o 
  10  44   2     2503.17     3010.20    269.70 o 
  12  44   2     1062.42     1234.50    234.29 o 
  14  44   2      845.00      719.05    323.00 o 
  16  44   2     1551.48     1597.09    376.88 o 
   0  46   2     2182.92     2526.68    224.89 o 
   2  46   2    52935.49    52395.79   1282.87 o 
   4  46   2     3229.55     3293.19    165.09 o 
   6  46   2     1570.27     1573.49    176.37 o 
   8  46   2      655.26      866.36    174.03 o 
  10  46   2    13645.08    13551.22    606.40 o 
  12  46   2     9228.49     9256.01    644.17 o 
  14  46   2     7035.07     7386.65    879.43 o 
  16  46   2     1261.93     1937.84    414.07 o 
   2  48   2     2824.94     2749.28    149.39 o 
   4  48   2    34526.36    34488.51   1081.00 o 
   6  48   2     3674.96     3436.26    237.29 o 
   8  48   2    71673.62    71504.03   2499.93 o 
  10  48   2     4246.67     4260.50    418.38 o 
  12  48   2     4271.68     4223.55    434.08 o 
  14  48   2     4186.33     4210.00    464.14 o 
  16  48   2     6512.45     6211.55    559.99 o 
   0  50   2     7069.52     7208.53    335.72 o 
   2  50   2    27584.25    28091.70    900.06 o 
   4  50   2     8211.13     7901.65    533.90 o 
   6  50   2     2058.00     1967.20    212.75 o 
   8  50   2      209.18      248.06    219.23 o 
  10  50   2     4144.34     4174.39    408.74 o 
  12  50   2     5186.04     5475.92    487.42 o 
  14  50   2     1162.27     1609.97    362.97 o 
  16  50   2      791.32     1031.98    372.78 o 
   2  52   2    13306.39    12496.92    419.29 o 
   4  52   2    30023.11    29414.18   1094.88 o 
   6  52   2    20933.23    22139.40   1133.36 o 
   8  52   2    22140.06    21165.82   1105.07 o 
  10  52   2     2485.03     2926.86    544.03 o 
  12  52   2     3256.58     3131.37    411.17 o 
  14  52   2     5648.94     5723.44    532.60 o 
   0  54   2    51856.18    50653.20   1765.58 o 
   2  54   2     1512.36     1605.51    233.89 o 
   4  54   2    24308.20    22497.86   1095.79 o 
   6  54   2    13385.88    13045.92    724.10 o 
   8  54   2      571.55      766.81    252.65 o 
  10  54   2     2378.14     2207.50    342.84 o 
  12  54   2    13560.22    14278.54    859.68 o 
  14  54   2     2225.29     2368.85    402.01 o 
   2  56   2     7315.73     8143.91    442.75 o 
   4  56   2     2509.55     2775.00    298.70 o 
   6  56   2    13126.86    13043.45    767.75 o 
   8  56   2     1004.49      784.10    265.56 o 
  10  56   2    16523.84    16506.19    869.50 o 
  12  56   2      145.60      347.10    299.65 o 
  14  56   2      178.93      225.59    337.16 o 
   0  58   2    64255.68    62021.16   3866.75 o 
   2  58   2     1075.85     1245.20    175.70 o 
   4  58   2    19432.72    19395.42   1082.85 o 
   6  58   2      373.53      271.27    217.70 o 
   8  58   2     1788.27     1787.98    304.97 o 
  10  58   2       70.64      377.77    271.78 o 
  12  58   2    14874.85    14632.21    871.32 o 
  14  58   2      437.40      564.74    350.56 o 
   2  60   2     5534.33     5712.39    337.97 o 
   4  60   2     5845.79     5583.50    452.66 o 
   6  60   2    31608.15    30434.35   1490.62 o 
   8  60   2     8551.88     8301.00    573.65 o 
  10  60   2     3605.00     4050.27    430.86 o 
  12  60   2     1169.23     1109.64    343.89 o 
  14  60   2      104.76       36.23    343.25 o 
   0  62   2    22889.09    21326.51   1426.03 o 
   2  62   2    22133.77    22272.68    910.64 o 
   4  62   2     6742.25     6994.90    492.76 o 
   6  62   2       69.44      128.49    215.03 o 
   8  62   2     1707.63     1474.17    306.15 o 
  10  62   2     6090.65     6092.70    530.02 o 
  12  62   2     4976.62     4760.19    735.25 o 
  14  62   2     5259.55     5939.09    575.52 o 
   2  64   2      995.81     1147.17    242.71 o 
   4  64   2    17070.54    16288.10   1032.36 o 
   6  64   2     1271.46     1152.56    275.91 o 
   8  64   2    18151.50    17365.48   1411.70 o 
  10  64   2     3189.75     2964.54    407.17 o 
  12  64   2     1943.18     1917.67    381.55 o 
   0  66   2     3055.89     2752.65    457.56 o 
   2  66   2    27769.83    25375.97   1304.35 o 
   4  66   2      132.60      386.77    272.13 o 
   6  66   2     1067.47     1053.76    271.99 o 
   8  66   2      731.48     1068.72    296.75 o 
  10  66   2     9984.60     9305.24    659.84 o 
  12  66   2      240.17      321.72    321.12 o 
   2  68   2     3687.54     3755.75    368.47 o 
   4  68   2    16190.60    15888.16    785.90 o 
   6  68   2     2963.34     3386.36    383.96 o 
   8  68   2    17210.85    17569.98    955.60 o 
  10  68   2     2432.32     2715.52    592.37 o 
  12  68   2     1361.98     1095.27    351.41 o 
   0  70   2     6561.33     6196.15    642.35 o 
   2  70   2    12206.04    11647.74    707.90 o 
   4  70   2     3028.67     2999.16    540.84 o 
   6  70   2      533.22      798.16    287.66 o 
   8  70   2       18.57      246.06    281.98 o 
  10  70   2     4378.36     4220.46    463.36 o 
  12  70   2     2770.31     2438.99    428.18 o 
   2  72   2     3353.09     3837.03    384.54 o 
   4  72   2     8003.30     8484.12    840.04 o 
   6  72   2    19630.41    20248.80   1053.37 o 
   8  72   2     5113.96     5282.31    489.80 o 
  10  72   2     3759.13     3601.46    462.17 o 
   0  74   2    19521.58    17377.01   1207.83 o 
   2  74   2     1071.63     1084.39    396.52 o 
   4  74   2     9722.49    10344.38    951.05 o 
   6  74   2      845.91     1072.57    304.50 o 
   8  74   2     1478.86     1489.76    339.05 o 
  10  74   2     1266.59     1028.60    340.65 o 
   2  76   2     6738.74     6103.48    713.63 o 
   4  76   2     3909.08     4946.94    669.37 o 
   6  76   2    15033.22    14311.65   1269.92 o 
   8  76   2     1007.96      869.41    324.95 o 
  10  76   2    12188.10    12778.00    820.85 o 
   0  78   2    33052.00    32565.42   2296.03 o 
   2  78   2     2735.53     2631.75    499.73 o 
   4  78   2     4095.44     4571.63    665.50 o 
   6  78   2     1882.13     1796.48    530.43 o 
   8  78   2     2055.07     2590.85    403.92 o 
   2  80   2     2601.57     3361.25    573.86 o 
   4  80   2     6473.92     6863.11    798.63 o 
   6  80   2    16061.96    16227.48   1343.82 o 
   8  80   2     3503.08     2744.89    642.65 o 
   0  82   2     4089.64     4159.43    617.47 o 
   2  82   2    17363.01    17699.46   1364.47 o 
   4  82   2     2592.85     3051.03    610.18 o 
   6  82   2      524.67      -56.14    469.90 o 
   8  82   2      320.08      -36.60    472.73 o 
   2  84   2      657.96     1128.73    474.96 o 
   4  84   2     8198.90     8699.45    944.91 o 
   6  84   2      264.16      439.02    473.64 o 
   0  86   2      118.69      -77.01    394.82 o 
   2  86   2    14627.44    14535.98   1237.63 o 
   4  86   2       77.26      634.89    456.60 o 
   2  88   2     1907.69     1807.38    524.46 o 
   4  88   2     5885.51     6070.85    811.65 o 
   1   1   3   122536.28   128202.16   4791.47 o 
   3   1   3    24050.37    26831.29    741.95 o 
   5   1   3    72184.20    72579.09   3331.29 o 
   7   1   3    47110.61    47515.85   1862.49 o 
   9   1   3     1747.88     1526.14    206.64 o 
  11   1   3     9098.25     8410.56    345.25 o 
  13   1   3     4862.09     4595.45    220.65 o 
  15   1   3      669.26      618.12    191.04 o 
  17   1   3     9933.11     9565.27    678.77 o 
   1   3   3    14318.63    12829.35    930.63 o 
   3   3   3    20119.33    21299.96    670.90 o 
   5   3   3    19342.09    18815.54   1004.30 o 
   7   3   3    15730.81    14955.38    702.88 o 
   9   3   3     4254.23     4388.56    277.87 o 
  11   3   3    21051.52    21077.56    712.16 o 
  13   3   3     4649.65     4184.27    262.57 o 
  15   3   3       29.21       47.86    173.96 o 
  17   3   3     1159.01     1725.83    367.97 o 
   1   5   3    17391.42    16621.39    795.92 o 
   3   5   3    72990.14    74936.96   2365.64 o 
   5   5   3    46660.51    46968.91   1891.52 o 
   7   5   3    15690.78    14829.75    701.49 o 
   9   5   3    26273.14    26426.08    948.20 o 
  11   5   3    15862.26    15536.14    482.15 o 
  13   5   3    10304.48    10158.80    476.79 o 
  15   5   3     5223.00     4923.19    313.26 o 
  17   5   3     3759.55     3544.42    346.85 o 
   1   7   3    34648.80    36838.91   1721.74 o 
   3   7   3    46629.40    46421.42   1518.30 o 
   5   7   3     2312.42     2108.48    274.92 o 
   7   7   3     5353.44     5141.95    286.18 o 
   9   7   3    33627.28    32953.40   1190.63 o 
  11   7   3     3314.32     3223.21    213.96 o 
  13   7   3     4944.73     4994.51    290.87 o 
  15   7   3     5652.45     5488.89    332.10 o 
  17   7   3      291.38      129.78    242.35 o 
   1   9   3    21357.22    21732.42    733.72 o 
   3   9   3    28721.41    27297.30    979.31 o 
   5   9   3     4666.45     4080.82    283.36 o 
   7   9   3    31025.32    30045.61   1033.00 o 
   9   9   3    16605.50    16398.97    559.89 o 
  11   9   3     1330.40     1504.09    164.13 o 
  13   9   3    12378.40    12046.37    474.36 o 
  15   9   3     5908.78     5310.30    327.39 o 
  17   9   3      392.15      359.65    245.11 o 
   1  11   3    20109.75    20611.96    689.30 o 
   3  11   3    50975.47    50349.04   1759.24 o 
   5  11   3     5685.97     5555.38    293.62 o 
   7  11   3    22134.37    21605.32    786.00 o 
   9  11   3     6239.99     6316.82    292.40 o 
  11  11   3     1311.96     1507.60    177.54 o 
  13  11   3    12672.87    13184.27    506.63 o 
  15  11   3     3394.67     3248.82    437.68 o 
  17  11   3     1096.14      883.46    292.28 o 
   1  13   3    19732.53    20627.21    715.90 o 
   3  13   3    60062.20    60496.59   1913.24 o 
   5  13   3     5027.22     5209.13    285.31 o 
   7  13   3    10197.29    10056.38    363.52 o 
   9  13   3    26262.06    25484.26    830.93 o 
  11  13   3     3295.75     3552.06    233.79 o 
  13  13   3     4383.78     4562.95    282.02 o 
  15  13   3     8431.68     8374.28    594.69 o 
  17  13   3     1869.49     1523.28    278.62 o 
   1  15   3    39655.31    40211.57    942.45 o 
   3  15   3    32582.25    33296.28    964.25 o 
   5  15   3    30631.18    30036.74    869.63 o 
   7  15   3    11953.14    11533.46    385.60 o 
   9  15   3    12584.85    12439.57    444.53 o 
  11  15   3    14333.06    13898.56    514.30 o 
  13  15   3     5840.21     5945.53    322.24 o 
  15  15   3     1775.83     1668.88    361.02 o 
  17  15   3     3257.18     3235.34    343.16 o 
   1  17   3    39594.68    39048.64    967.14 o 
   3  17   3     5569.00     5531.71    197.35 o 
   5  17   3    26969.79    26621.54    800.87 o 
   7  17   3    15950.12    15811.53    516.55 o 
   9  17   3     9681.16     9889.08    388.25 o 
  11  17   3     7620.96     7270.37    341.30 o 
  13  17   3     2540.89     2290.17    218.26 o 
  15  17   3     1380.35     1646.06    319.29 o 
  17  17   3     5379.25     4859.36    394.04 o 
   1  19   3    34853.85    35057.10    724.38 o 
   3  19   3      695.50      708.84     61.47 o 
   5  19   3    57187.57    56562.10   1519.54 o 
   7  19   3    43216.61    42333.36   1336.71 o 
   9  19   3     5391.85     5410.95    259.73 o 
  11  19   3    24602.24    25087.21    819.69 o 
  13  19   3     5953.59     6307.74    332.93 o 
  15  19   3      295.18      374.54    224.17 o 
  17  19   3     6599.75     7200.90    514.55 o 
   1  21   3    32087.26    31671.41    655.73 o 
   3  21   3     4688.46     4571.15    162.52 o 
   5  21   3    22851.40    22623.38    624.71 o 
   7  21   3    29716.75    29407.38    937.44 o 
   9  21   3     6622.39     6696.82    294.74 o 
  11  21   3    11587.02    11410.75    436.98 o 
  13  21   3     4619.45     4743.32    287.12 o 
  15  21   3     1654.15     1639.89    263.80 o 
  17  21   3     2508.11     2652.81    400.52 o 
   1  23   3    46974.45    49626.00   1002.71 o 
   3  23   3    25500.63    25759.38    673.15 o 
   5  23   3    17106.74    17342.11    502.38 o 
   7  23   3    24090.97    23728.98    792.12 o 
   9  23   3     5722.56     5717.80    290.29 o 
  11  23   3    14751.15    13778.94    527.41 o 
  13  23   3    14591.40    15194.44    672.52 o 
  15  23   3     1867.73     2211.11    287.06 o 
  17  23   3     8155.10     8395.08    631.19 o 
   1  25   3    10584.20    10381.69    248.03 o 
   3  25   3    85252.00    88783.01   1949.29 o 
   5  25   3    18359.23    18734.04    467.86 o 
   7  25   3     3321.19     3133.76    266.88 o 
   9  25   3    13914.00    13958.53    525.71 o 
  11  25   3     9876.73     9872.01    393.83 o 
  13  25   3    22667.15    22738.31    915.70 o 
  15  25   3     4471.71     4727.05    369.95 o 
  17  25   3     1579.10     1509.24    370.36 o 
   1  27   3    16128.52    16481.32    371.06 o 
   3  27   3    18113.90    16781.98    406.83 o 
   5  27   3    19583.57    19379.91    515.64 o 
   7  27   3    11698.85    11826.03    393.94 o 
   9  27   3    37710.87    37727.02   1119.34 o 
  11  27   3     4030.29     4063.00    247.72 o 
  13  27   3     3109.26     2976.74    291.70 o 
  15  27   3    11646.83    11906.92    584.49 o 
  17  27   3      966.23     1223.11    354.71 o 
   1  29   3    43591.39    44561.85   1003.43 o 
   3  29   3    20523.75    20793.40    521.62 o 
   5  29   3    17444.54    17700.68    474.30 o 
   7  29   3    16977.67    16564.14    495.01 o 
   9  29   3    37179.97    36302.43   1131.15 o 
  11  29   3     3049.62     3192.67    269.58 o 
  13  29   3     6265.40     6470.67    403.84 o 
  15  29   3     4682.90     4840.22    381.50 o 
  17  29   3      344.45      388.04    318.96 o 
   1  31   3     3229.76     3099.79    118.70 o 
   3  31   3    23038.01    22663.09    564.44 o 
   5  31   3    29504.12    29818.56    742.62 o 
   7  31   3     9918.38    10117.15    342.76 o 
   9  31   3     5454.23     5248.91    279.67 o 
  11  31   3      248.26      194.32    176.02 o 
  13  31   3     4254.43     4398.48    340.21 o 
  15  31   3      495.63      632.03    236.66 o 
  17  31   3      586.25      261.66    329.51 o 
   1  33   3    21520.44    21372.72    514.77 o 
   3  33   3    31194.63    30728.59    691.18 o 
   5  33   3    12219.67    12020.06    320.50 o 
   7  33   3    16411.27    16213.94    551.91 o 
   9  33   3    15441.76    15337.08    607.78 o 
  11  33   3     3444.46     3446.07    280.59 o 
  13  33   3     1554.67     1418.46    244.34 o 
  15  33   3     8383.74     8508.02    501.08 o 
  17  33   3     1265.42     1639.92    382.70 o 
   1  35   3    30737.99    31240.24    784.08 o 
   3  35   3     3744.45     3657.43    137.99 o 
   5  35   3    25072.68    24340.70    664.54 o 
   7  35   3     4539.40     4643.83    250.09 o 
   9  35   3     5799.66     6293.68    361.59 o 
  11  35   3    12449.74    13370.76    613.13 o 
  13  35   3     2076.24     2251.12    275.79 o 
  15  35   3     1851.60     2215.22    293.13 o 
  17  35   3     1798.61     2301.20    403.13 o 
   1  37   3    29324.35    28722.48    730.54 o 
   3  37   3     1584.36     1609.71    100.20 o 
   5  37   3    20219.30    20176.41    634.49 o 
   7  37   3     5492.22     5286.30    296.85 o 
   9  37   3     1495.42     1425.28    196.72 o 
  11  37   3    11567.23    11856.68    580.78 o 
  13  37   3     3131.66     3251.78    316.03 o 
  15  37   3     1639.02     1991.52    291.92 o 
  17  37   3     3521.99     3236.02    440.26 o 
   1  39   3    21369.85    21504.23    543.52 o 
   3  39   3     2885.83     2904.41    132.09 o 
   5  39   3    33004.57    33103.05   1228.74 o 
   7  39   3    10705.88    10109.82    462.85 o 
   9  39   3     2189.32     2113.32    224.25 o 
  11  39   3     9690.37     9472.45    510.54 o 
  13  39   3     4406.33     4492.26    353.80 o 
  15  39   3     1004.78     1101.38    270.55 o 
  17  39   3     1903.46     2089.57    520.75 o 
   1  41   3    32189.30    31067.41    764.29 o 
   3  41   3     1856.82     1949.67    131.37 o 
   5  41   3    20972.47    20284.48    760.70 o 
   7  41   3    12022.77    11804.11    528.22 o 
   9  41   3     3506.98     3525.69    275.51 o 
  11  41   3     6175.88     6604.81    403.04 o 
  13  41   3     3992.95     4307.65    351.87 o 
  15  41   3     1032.42     1401.87    280.73 o 
   1  43   3    22456.51    22262.48    708.23 o 
   3  43   3    23363.79    21698.68    614.55 o 
   5  43   3    15134.65    14369.37    554.96 o 
   7  43   3    12649.84    12705.47    556.13 o 
   9  43   3     9167.42     8865.82    500.61 o 
  11  43   3     6656.59     6994.13    425.52 o 
  13  43   3     4271.39     4354.25    359.68 o 
  15  43   3     2033.02     2034.52    307.29 o 
   1  45   3     3253.41     3603.19    209.47 o 
   3  45   3    25665.64    26169.80    825.47 o 
   5  45   3     3453.11     3357.33    232.94 o 
   7  45   3     6559.70     6464.58    371.96 o 
   9  45   3     7540.52     7977.63    422.48 o 
  11  45   3     1567.42     1738.52    249.12 o 
  13  45   3     3097.81     3524.30    536.65 o 
  15  45   3     2083.33     1972.57    394.38 o 
   1  47   3    10243.39     9436.49    414.71 o 
   3  47   3    33518.50    32185.98   1003.59 o 
   5  47   3     8834.29     7634.78    393.45 o 
   7  47   3     4555.46     4978.55    309.14 o 
   9  47   3    24125.89    23545.13    917.83 o 
  11  47   3      424.69      368.80    207.27 o 
  13  47   3     4683.50     4917.21    375.37 o 
  15  47   3     6884.11     6544.96    585.40 o 
   1  49   3    22133.19    20239.89    720.62 o 
   3  49   3    12597.88    12660.08    491.15 o 
   5  49   3     6097.25     6015.81    338.83 o 
   7  49   3    12581.18    11925.36    549.05 o 
   9  49   3     7561.49     7359.00    418.34 o 
  11  49   3      879.86      765.68    223.86 o 
  13  49   3     2420.20     2798.50    408.64 o 
  15  49   3     5442.94     5716.72    574.12 o 
   1  51   3      832.53     1278.96    159.53 o 
   3  51   3     3714.64     4167.91    235.58 o 
   5  51   3     2930.50     3384.39    241.96 o 
   7  51   3    16620.30    16301.95    720.87 o 
   9  51   3    12644.87    12212.34    601.73 o 
  11  51   3     2475.30     2281.93    346.94 o 
  13  51   3     3043.39     3338.34    435.11 o 
  15  51   3     5034.82     5139.03    534.72 o 
   1  53   3     6993.31     7285.11    399.91 o 
   3  53   3    20548.90    18397.56    715.34 o 
   5  53   3    21427.59    20676.36    789.42 o 
   7  53   3     5096.01     5529.95    354.60 o 
   9  53   3     5027.47     4953.96    449.03 o 
  11  53   3    14290.95    13017.11    800.31 o 
  13  53   3     7204.34     7096.38    584.97 o 
  15  53   3     4002.11     4514.91    505.56 o 
   1  55   3    12639.83    12531.27    561.76 o 
   3  55   3     3266.89     3284.61    290.31 o 
   5  55   3    13225.24    13493.14    602.40 o 
   7  55   3     3034.25     2974.10    333.37 o 
   9  55   3      824.54      715.97    285.79 o 
  11  55   3     7022.33     7504.17    576.26 o 
  13  55   3      148.53      334.51    314.06 o 
   1  57   3    22677.10    22313.85    738.93 o 
   3  57   3     1235.04     1151.85    219.67 o 
   5  57   3     7256.82     7339.25    800.98 o 
   7  57   3     8422.61     8139.24    551.91 o 
   9  57   3      235.26      297.33    381.64 o 
  11  57   3    12154.68    11927.70    785.33 o 
  13  57   3      694.11      726.84    337.98 o 
   1  59   3    16560.84    15784.92    538.04 o 
   3  59   3     5889.78     4660.28    630.79 o 
   5  59   3    15488.31    15071.45    813.43 o 
   7  59   3    14270.60    13122.41    772.76 o 
   9  59   3      447.56      599.60    282.22 o 
  11  59   3     2981.65     2835.45    490.36 o 
  13  59   3     1346.43     1461.27    380.40 o 
   1  61   3    14549.53    14494.91    739.22 o 
   3  61   3     6992.16     6133.69    702.63 o 
   5  61   3    13203.42    13228.10   1157.29 o 
   7  61   3     5594.59     6391.21    491.26 o 
   9  61   3     2301.50     2416.38    372.23 o 
  11  61   3     4792.83     5341.93    835.56 o 
  13  61   3     4196.66     4623.01    516.00 o 
   1  63   3    11630.35    11232.99    673.05 o 
   3  63   3    11319.87    12301.97    986.21 o 
   5  63   3     4893.94     4363.85    632.08 o 
   7  63   3     7417.58     8165.29    562.70 o 
   9  63   3     8098.53     7847.34    594.05 o 
  11  63   3     1563.40     1709.29    367.55 o 
  13  63   3      414.04      542.08    344.73 o 
   1  65   3     6015.61     6283.10    495.68 o 
   3  65   3    19703.56    18969.54   1449.00 o 
   5  65   3     1173.07     1179.47    457.52 o 
   7  65   3     2265.62     2039.40    507.70 o 
   9  65   3     4906.06     5249.64    829.29 o 
  11  65   3     1108.98     1065.62    337.66 o 
   1  67   3     3390.23     3203.02    360.49 o 
   3  67   3    17410.11    15725.65   1213.34 o 
   5  67   3     4088.40     4860.09    644.52 o 
   7  67   3     9769.13     8908.49    934.51 o 
   9  67   3     9203.22     9053.46    650.26 o 
  11  67   3      447.75      564.32    327.02 o 
   1  69   3     7423.08     7715.15    546.73 o 
   3  69   3     4001.73     4058.05    601.62 o 
   5  69   3     3292.68     3071.86    552.36 o 
   7  69   3     3503.54     3723.39    599.55 o 
   9  69   3     3537.43     4186.42    432.82 o 
  11  69   3     2312.11     2532.34    413.29 o 
   1  71   3     4134.75     4447.45    401.69 o 
   3  71   3     6135.04     5543.80    687.17 o 
   5  71   3     7619.66     8424.97    910.76 o 
   7  71   3     5104.94     4830.72    722.66 o 
   9  71   3     1551.89     1399.35    543.69 o 
  11  71   3     1290.31      955.65    413.98 o 
   1  73   3     9383.96     9418.01    766.96 o 
   3  73   3     2616.71     2023.70    488.66 o 
   5  73   3     5635.84     5328.68    752.07 o 
   7  73   3     1754.02     1677.74    534.41 o 
   9  73   3      536.37      698.58    480.75 o 
   1  75   3     2940.45     2871.70    539.26 o 
   3  75   3     1866.64     2202.68    517.23 o 
   5  75   3     7395.49     6413.55    778.02 o 
   7  75   3     2105.24     1798.54    559.78 o 
   9  75   3      220.90      355.45    497.33 o 
   1  77   3     7507.87     7941.92    835.78 o 
   3  77   3     2003.06     2275.23    546.77 o 
   5  77   3     1772.52     1615.16    534.20 o 
   7  77   3     5892.58     6021.14    829.94 o 
   9  77   3     7529.70     7463.97    935.31 o 
   1  79   3     6505.40     7632.78    752.13 o 
   3  79   3     2841.80     3277.59    575.70 o 
   5  79   3      233.39      698.63    452.12 o 
   7  79   3     8210.08     7934.70    961.45 o 
   1  81   3     1713.39     1524.10    474.77 o 
   3  81   3     6143.49     6512.56    766.23 o 
   5  81   3    11694.33    11241.01   1130.43 o 
   7  81   3     3849.24     3454.54    676.56 o 
   1  83   3     3647.37     4675.19    655.53 o 
   3  83   3     2982.33     3549.69    646.58 o 
   5  83   3     1069.11      906.09    486.84 o 
   1  85   3     2216.24     2007.21    521.82 o 
   3  85   3     7961.99     8482.80    930.17 o 
   1  87   3     1694.04     1497.11    502.33 o 
   0   0   4   234714.58   250390.22  12939.88 o 
   4   0   4    41725.39    43537.45   1803.65 o 
   8   0   4     7459.24     7527.56    581.51 o 
  12   0   4    28324.99    28263.22   1305.22 o 
  16   0   4     3931.60     4514.91    451.15 o 
   2   2   4     4255.35     4054.51    270.80 o 
   4   2   4    17247.99    19167.87    520.29 o 
   6   2   4    22665.01    22047.72    986.93 o 
   8   2   4    12703.71    13355.69    659.86 o 
  10   2   4    13710.06    13988.26    700.39 o 
  12   2   4     1551.62     1474.37    181.73 o 
  14   2   4      125.53      120.34    156.61 o 
  16   2   4       43.52      -67.16    190.92 o 
  18   2   4     3788.93     3635.74    370.66 o 
   0   4   4    57627.49    59272.34   2430.41 o 
   2   4   4     6778.94     6286.46    277.34 o 
   4   4   4    39061.53    40949.98   1260.38 o 
   6   4   4     2725.85     2598.94    217.59 o 
   8   4   4     1753.96     1916.74    220.32 o 
  10   4   4     2204.69     1990.19    211.21 o 
  12   4   4     8889.78     8993.92    391.86 o 
  14   4   4     7025.45     6858.98    358.30 o 
  16   4   4     9457.90     8662.64    432.26 o 
  18   4   4      194.44      379.96    268.17 o 
   2   6   4     7013.14     7212.40    374.17 o 
   4   6   4    35013.31    35956.13   1157.69 o 
   6   6   4    14583.65    14770.42    719.93 o 
   8   6   4    33386.18    33634.06   1415.47 o 
  10   6   4     1788.24     1774.70    198.04 o 
  12   6   4     7030.80     7049.96    308.83 o 
  14   6   4       88.80       69.97    173.21 o 
  16   6   4     2108.43     2101.59    254.29 o 
  18   6   4      976.66      877.43    270.89 o 
   0   8   4    31871.83    31200.13   1275.59 o 
   2   8   4    47109.11    46425.14   1616.11 o 
   4   8   4      217.31      284.31     70.24 o 
   6   8   4      849.15      872.80    159.16 o 
   8   8   4     3055.19     3071.69    297.60 o 
  10   8   4     9405.67     9114.13    439.78 o 
  12   8   4     1520.88     1522.00    188.31 o 
  14   8   4    11079.86    11071.49    467.08 o 
  16   8   4      207.59      330.92    200.43 o 
  18   8   4     1409.08     1665.37    309.56 o 
   2  10   4     1079.40     1259.81    105.13 o 
   4  10   4    46904.46    46572.48   1525.40 o 
   6  10   4      279.09      105.23    127.92 o 
   8  10   4    40488.34    38668.39   1382.29 o 
  10  10   4     1141.31     1149.82    157.08 o 
  12  10   4     4106.77     4014.94    265.56 o 
  14  10   4      182.55      325.88    172.86 o 
  16  10   4      515.28      751.08    213.41 o 
  18  10   4      103.30      194.93    265.95 o 
   0  12   4     8013.46     7596.88    496.05 o 
   2  12   4    39299.73    39153.26   1351.72 o 
   4  12   4     4141.87     4082.90    443.19 o 
   6  12   4     2775.85     3109.05    560.96 o 
   8  12   4      677.61      751.74    151.60 o 
  10  12   4    13723.59    12829.71    487.23 o 
  12  12   4     2216.83     2306.98    218.60 o 
  14  12   4     9034.33     9112.22    416.68 o 
  16  12   4      917.75      931.13    258.99 o 
  18  12   4     1130.13      877.13    278.26 o 
   2  14   4     6131.97     6031.64    252.06 o 
   4  14   4    50461.66    51134.24   2045.67 o 
   6  14   4    29044.22    28952.84   1012.58 o 
   8  14   4    22992.96    22190.86    715.41 o 
  10  14   4    10342.41    10548.93    421.50 o 
  12  14   4     1716.06     1759.38    198.90 o 
  14  14   4       12.19       28.85    173.60 o 
  16  14   4     1953.43     2213.42    310.25 o 
   0  16   4    43037.45    43187.23   1435.68 o 
   2  16   4    12435.50    12181.93    497.10 o 
   4  16   4    19248.44    19584.58    841.29 o 
   6  16   4        2.11      -25.60     93.09 o 
   8  16   4     8969.77     8943.65    345.77 o 
  10  16   4     4237.00     4005.38    245.52 o 
  12  16   4     5463.77     5698.00    326.76 o 
  14  16   4     2305.49     2431.03    289.56 o 
  16  16   4     6621.57     6070.00    533.68 o 
   2  18   4    22915.34    23339.29    731.31 o 
   4  18   4    13327.01    13125.93    392.37 o 
   6  18   4    68125.00    67028.09   2092.09 o 
   8  18   4     9893.34     9803.16    374.38 o 
  10  18   4    17685.92    17735.02    620.97 o 
  12  18   4      690.26      731.06    175.12 o 
  14  18   4      947.73     1023.63    200.93 o 
  16  18   4      937.44     1054.99    334.06 o 
   0  20   4   160331.77   156776.02   6208.90 o 
   2  20   4    15619.35    15908.21    375.43 o 
   4  20   4    11930.36    11921.30    351.18 o 
   6  20   4     1048.80     1054.94    126.68 o 
   8  20   4     8524.04     8267.26    356.36 o 
  10  20   4     2020.99     1984.38    193.36 o 
  12  20   4    24506.88    24151.01    914.29 o 
  14  20   4     1416.24     1399.02    215.77 o 
  16  20   4     2464.84     2738.57    391.96 o 
   2  22   4     1684.24     1591.12     80.13 o 
   4  22   4    21809.18    21813.09    627.95 o 
   6  22   4    38987.91    39220.92   1240.44 o 
   8  22   4     3670.72     3549.30    241.54 o 
  10  22   4    21002.85    21432.42    718.04 o 
  12  22   4      201.15      186.04    157.96 o 
  14  22   4     2599.71     2426.37    246.73 o 
  16  22   4     1099.42     1176.77    270.70 o 
   0  24   4     8962.83     8597.55    353.13 o 
   2  24   4    40669.41    40778.02    887.24 o 
   4  24   4    28670.63    28688.21    722.90 o 
   6  24   4    32752.24    32540.08    997.38 o 
   8  24   4     1487.39     1618.38    156.85 o 
  10  24   4    34370.81    34023.43   1120.08 o 
  12  24   4    11445.78    11458.82    477.51 o 
  14  24   4    14824.64    15049.92    582.38 o 
  16  24   4     3187.31     3575.28    350.73 o 
   2  26   4    38846.19    38191.40    794.84 o 
   4  26   4    23767.41    23134.72    590.81 o 
   6  26   4    13558.38    13280.63    423.53 o 
   8  26   4    24725.11    24890.29    802.65 o 
  10  26   4     5898.23     5967.61    313.28 o 
  12  26   4      667.82      798.75    180.33 o 
  14  26   4     7655.95     7232.03    456.45 o 
  16  26   4     2798.35     2712.81    329.82 o 
   0  28   4     3682.88     3649.74    194.38 o 
   2  28   4   106132.63   105176.84   2253.40 o 
   4  28   4     1383.88     1325.14     99.85 o 
   6  28   4     6902.46     6662.08    295.68 o 
   8  28   4     2993.71     2989.30    206.61 o 
  10  28   4     3310.72     3055.81    222.23 o 
  12  28   4     1756.11     1320.01    201.07 o 
  14  28   4     7806.45     7636.12    470.96 o 
  16  28   4     1365.77     1177.73    286.43 o 
   2  30   4    19872.45    19801.40    471.55 o 
   4  30   4    11806.19    11736.15    327.30 o 
   6  30   4    12661.56    12923.25    463.63 o 
   8  30   4    29158.79    29653.31    989.29 o 
  10  30   4      294.93      145.15    143.99 o 
  12  30   4     6184.63     6478.50    372.82 o 
  14  30   4      538.10      566.34    239.81 o 
  16  30   4     1081.54     1093.01    384.63 o 
   0  32   4    17545.62    18039.41    800.93 o 
   2  32   4    26748.96    26860.86    683.22 o 
   4  32   4     4332.07     4357.43    181.62 o 
   6  32   4     6599.38     6493.42    294.39 o 
   8  32   4     2824.12     2652.73    196.91 o 
  10  32   4     5770.61     5638.39    292.52 o 
  12  32   4     3097.69     3380.28    304.45 o 
  14  32   4     6916.41     7609.78    483.41 o 
  16  32   4     1321.27     1649.25    308.31 o 
   2  34   4    10197.75     9912.09    303.77 o 
   4  34   4    11167.66    10458.61    346.23 o 
   6  34   4    27004.66    26877.04    823.76 o 
   8  34   4    14492.59    14540.00    519.38 o 
  10  34   4    13594.28    13858.73    534.59 o 
  12  34   4     1309.26     1796.15    378.08 o 
  14  34   4      271.42      518.16    250.58 o 
  16  34   4     1961.60     2180.38    314.09 o 
   0  36   4    15371.10    14772.91    575.96 o 
   2  36   4     3475.81     3520.06    175.16 o 
   4  36   4    20912.38    21220.31    800.52 o 
   6  36   4     2114.94     2199.35    169.15 o 
   8  36   4      871.08      734.69    146.85 o 
  10  36   4      672.38      590.59    163.78 o 
  12  36   4     8398.88     8537.91    475.96 o 
  14  36   4     1280.54     1342.35    315.86 o 
  16  36   4     5635.71     5820.80    447.71 o 
   2  38   4    10971.51    11353.49    363.46 o 
   4  38   4     2101.58     1843.90    176.22 o 
   6  38   4    36149.95    35232.12   1280.70 o 
   8  38   4      387.63      258.28    139.29 o 
  10  38   4    14728.17    14249.36    617.28 o 
  12  38   4      937.63      952.55    240.30 o 
  14  38   4      103.79      394.74    253.00 o 
  16  38   4      254.01      260.93    267.69 o 
   0  40   4    49008.20    46026.46   1656.68 o 
   2  40   4     4235.80     4402.38    278.35 o 
   4  40   4     6789.56     7077.77    373.80 o 
   6  40   4      577.06      676.02    156.59 o 
   8  40   4     1294.98     1464.01    204.60 o 
  10  40   4       60.46     -101.40    177.43 o 
  12  40   4    16022.16    15710.39    701.14 o 
  14  40   4     2121.84     2409.24    315.39 o 
  16  40   4     1821.93     2312.79    335.96 o 
   2  42   4     8492.44     8244.84    380.68 o 
   4  42   4     6027.99     6094.34    489.39 o 
   6  42   4    28612.04    27853.11   1023.03 o 
   8  42   4    12001.85    11801.39    544.44 o 
  10  42   4     7878.68     8056.28    455.27 o 
  12  42   4     1048.68     1219.67    254.61 o 
  14  42   4      214.40      225.40    250.75 o 
   0  44   4     7663.57     7622.22    490.24 o 
   2  44   4    25239.39    24232.56    911.15 o 
   4  44   4     3194.03     3109.60    292.32 o 
   6  44   4     2307.84     2375.74    222.55 o 
   8  44   4     3727.10     3699.19    289.76 o 
  10  44   4     5762.24     6219.32    389.71 o 
  12  44   4      951.48     1327.32    262.53 o 
  14  44   4     6729.57     7187.00    480.38 o 
   2  46   4     3517.19     3147.18    234.53 o 
   4  46   4    24415.21    23118.19   1092.07 o 
   6  46   4     7726.40     7474.84    391.40 o 
   8  46   4    15484.89    15814.10    688.94 o 
  10  46   4       89.40      419.81    206.40 o 
  12  46   4      707.91      691.65    239.97 o 
  14  46   4       39.27      325.50    262.95 o 
   0  48   4     2359.96     1645.61    225.83 o 
   2  48   4    54310.28    50407.64   1769.11 o 
   4  48   4     3023.08     3185.49    297.25 o 
   6  48   4     1011.67     1107.74    189.75 o 
   8  48   4     2001.93     1879.32    231.51 o 
  10  48   4    12106.52    11881.49    586.30 o 
  12  48   4      777.78      814.83    251.69 o 
  14  48   4     4553.02     5008.02    408.38 o 
   2  50   4     1921.01     1577.55    188.67 o 
   4  50   4    12754.72    11811.41    733.15 o 
   6  50   4     6707.50     6733.65    464.69 o 
   8  50   4     9481.55     9530.96    472.38 o 
  10  50   4      852.08      747.77    220.02 o 
  12  50   4     3087.99     2791.73    311.33 o 
  14  50   4      146.15      196.83    330.62 o 
   0  52   4    27793.01    25800.95   1229.64 o 
   2  52   4    23354.02    21897.30    856.77 o 
   4  52   4     1917.98     1998.25    269.91 o 
   6  52   4     1465.08     1428.88    339.08 o 
   8  52   4     4479.51     4286.79    325.41 o 
  10  52   4     4251.77     4084.38    331.81 o 
  12  52   4     5364.09     5893.35    420.16 o 
  14  52   4     5984.96     6529.07    585.98 o 
   2  54   4     9049.62     9540.14    434.14 o 
   4  54   4     3107.46     2842.26    298.63 o 
   6  54   4    21251.56    21260.51   1037.36 o 
   8  54   4     2865.67     2904.92    273.83 o 
  10  54   4     6115.89     5737.10    390.77 o 
  12  54   4      308.86      426.34    326.46 o 
   0  56   4    16421.49    16580.37    856.83 o 
   2  56   4     2530.97     2438.91    227.15 o 
   4  56   4    14676.93    13895.01    718.25 o 
   6  56   4      451.35      401.15    345.91 o 
   8  56   4     2973.79     3458.67    371.30 o 
  10  56   4      149.37      282.91    277.56 o 
  12  56   4     6087.48     6131.03    565.10 o 
   2  58   4     4316.26     4434.90    446.69 o 
   4  58   4     2554.45     2298.18    289.90 o 
   6  58   4    22320.10    22161.66   1054.04 o 
   8  58   4     1541.27     1135.63    507.74 o 
  10  58   4     8793.68     8482.36    655.76 o 
  12  58   4      963.59     1419.79    370.92 o 
   0  60   4    25472.69    24219.81   1087.66 o 
   2  60   4     4085.38     3679.12    356.21 o 
   4  60   4     3786.91     3465.00    356.99 o 
   6  60   4     1321.18     1328.96    448.89 o 
   8  60   4      625.46     1109.56    480.82 o 
  10  60   4     1385.16     1510.89    507.72 o 
  12  60   4     7722.78     7730.54    617.79 o 
   2  62   4     4258.63     4218.27    284.65 o 
   4  62   4    10691.16    10712.39    972.86 o 
   6  62   4     7077.75     7446.01    792.27 o 
   8  62   4    11908.28    11913.85   1062.90 o 
  10  62   4     2435.05     2295.59    587.32 o 
  12  62   4      771.89      912.11    357.51 o 
   0  64   4      266.49       59.16    202.97 o 
   2  64   4    13001.41    12886.51    721.05 o 
   4  64   4     1641.73     1494.10    472.47 o 
   6  64   4      745.72      941.06    451.38 o 
   8  64   4      540.67      301.97    454.62 o 
  10  64   4     2860.67     2701.18    614.31 o 
   2  66   4       29.91       50.55    375.95 o 
   4  66   4    12810.44    11979.75   1092.63 o 
   6  66   4     1283.49     1608.36    509.94 o 
   8  66   4    18728.94    19029.62   1512.19 o 
  10  66   4      723.63      724.57    506.98 o 
   0  68   4     4112.95     4530.17    586.35 o 
   2  68   4    11525.35    11848.96   1009.11 o 
   4  68   4     4331.99     4794.27    682.15 o 
   6  68   4       89.23      664.38    481.11 o 
   8  68   4      976.37      995.36    482.40 o 
  10  68   4     3337.47     2949.50    636.80 o 
   2  70   4     1204.45      664.56    430.14 o 
   4  70   4     3766.16     2794.30    593.60 o 
   6  70   4     2593.00     2945.55    606.61 o 
   8  70   4     6729.10     5927.65    829.57 o 
  10  70   4      261.53      585.45    515.29 o 
   0  72   4     9140.06     8093.83    837.64 o 
   2  72   4     3296.97     3245.28    557.86 o 
   4  72   4     7109.73     6451.36    804.75 o 
   6  72   4      244.95      122.60    434.45 o 
   8  72   4      344.49      717.60    516.97 o 
   2  74   4     5741.44     5696.28    693.02 o 
   4  74   4     4227.85     3727.43    633.46 o 
   6  74   4     5922.21     5596.19    743.48 o 
   8  74   4     1423.40      686.72    483.13 o 
   2  76   4     2366.49     2318.96    541.15 o 
   4  76   4     4775.89     4130.00    631.75 o 
   6  76   4     3409.23     3455.07    667.64 o 
   2  78   4     1468.96     2167.98    541.28 o 
   4  78   4     2113.28     1514.70    531.45 o 
   6  78   4     6475.16     5895.23    825.86 o 
   2  80   4      159.38      196.12    428.82 o 
   4  80   4     3583.19     3725.61    666.18 o 
   2  82   4     4960.93     5271.99    720.17 o 
   4  82   4     6824.04     6737.63    868.21 o 
   1   1   5    24876.95    24822.73    757.57 o 
   3   1   5     2396.35     2340.20    119.95 o 
   5   1   5     7249.85     7856.52    425.74 o 
   7   1   5    12405.94    11153.04    533.38 o 
   9   1   5     1485.82     1391.11    228.34 o 
  11   1   5    19466.02    19379.78    938.06 o 
  13   1   5     1136.95     1219.32    205.92 o 
  15   1   5     1072.93     1105.26    223.47 o 
  17   1   5     2844.19     2512.97    276.10 o 
   1   3   5     9340.66    10203.76    559.78 o 
   3   3   5      949.07      822.40    104.85 o 
   5   3   5    19367.21    17796.52    891.22 o 
   7   3   5    10673.14    10527.11    564.22 o 
   9   3   5       28.91       70.89    175.53 o 
  11   3   5     5984.96     6261.19    373.76 o 
  13   3   5     1893.75     1815.49    197.27 o 
  15   3   5     3786.33     3395.49    291.90 o 
  17   3   5     1216.37     1137.19    248.07 o 
   1   5   5     9953.33    10879.36    426.93 o 
   3   5   5    19355.69    20047.50    694.63 o 
   5   5   5    15778.60    16046.25    773.34 o 
   7   5   5    12040.83    12213.89    594.37 o 
   9   5   5     8333.44     7953.17    543.34 o 
  11   5   5     2250.08     2262.25    249.85 o 
  13   5   5     2601.72     2698.38    219.93 o 
  15   5   5     4775.04     4150.00    270.84 o 
  17   5   5     1012.24     1088.31    249.64 o 
   1   7   5     7503.09     7766.73    346.18 o 
   3   7   5    18533.79    18397.30    642.17 o 
   5   7   5     1017.51     1115.73    177.85 o 
   7   7   5     4088.28     4171.04    300.68 o 
   9   7   5     8573.37     8768.02    509.35 o 
  11   7   5      898.18      629.38    200.96 o 
  13   7   5     4071.55     4108.65    260.01 o 
  15   7   5     2306.15     2435.30    300.53 o 
  17   7   5      279.67      361.10    224.17 o 
   1   9   5     8846.00     8952.47    302.06 o 
   3   9   5    25152.83    24547.84    853.17 o 
   5   9   5     4632.53     4841.29    327.55 o 
   7   9   5    17690.56    18318.37   1414.03 o 
   9   9   5     7774.76     7875.24    408.85 o 
  11   9   5     1227.98     1474.74    191.63 o 
  13   9   5     3884.76     3716.71    278.20 o 
  15   9   5     2437.52     2893.11    276.37 o 
  17   9   5       36.40       89.89    217.51 o 
   1  11   5    10125.53    10134.86    343.92 o 
   3  11   5     6132.23     6296.05    275.43 o 
   5  11   5     1815.88     1842.51    203.58 o 
   7  11   5     4935.26     5500.39    486.75 o 
   9  11   5    12064.03    12065.47    532.43 o 
  11  11   5     2537.02     2413.53    220.46 o 
  13  11   5     5046.14     5425.98    327.50 o 
  15  11   5     1815.23     1999.22    252.93 o 
  17  11   5      137.10       -5.37    220.11 o 
   1  13   5     2614.23     2639.89    145.47 o 
   3  13   5    39536.08    39801.03   1268.58 o 
   5  13   5     7448.65     7199.39    565.31 o 
   7  13   5     6312.64     6466.67    430.03 o 
   9  13   5    13509.30    13796.77    505.28 o 
  11  13   5      971.18      820.34    178.50 o 
  13  13   5     3368.86     3512.40    273.90 o 
  15  13   5     2127.21     2189.67    278.06 o 
   1  15   5    11927.39    11468.47    336.93 o 
   3  15   5    17570.38    17333.92    583.91 o 
   5  15   5    12495.71    12610.06   1051.84 o 
   7  15   5    12779.83    12608.88    460.52 o 
   9  15   5     4726.76     4926.97    273.62 o 
  11  15   5     8660.45     8535.08    390.00 o 
  13  15   5      888.70      778.76    195.22 o 
  15  15   5     2210.13     2156.05    255.52 o 
   1  17   5    12759.64    12584.78    369.90 o 
   3  17   5    10436.87    10796.43    415.16 o 
   5  17   5    19869.71    19355.60    799.39 o 
   7  17   5     6043.07     6304.42    292.91 o 
   9  17   5     2465.29     2133.09    200.21 o 
  11  17   5     7596.73     7981.01    377.77 o 
  13  17   5     2076.59     1977.81    231.85 o 
  15  17   5      635.26      707.07    223.81 o 
   1  19   5    71647.37    71667.78   1796.25 o 
   3  19   5      508.49      667.21    105.10 o 
   5  19   5    23891.83    24060.63    751.47 o 
   7  19   5    14432.17    15032.63    523.09 o 
   9  19   5     1225.19     1253.36    176.27 o 
  11  19   5     6855.64     7411.25    378.32 o 
  13  19   5     5251.16     5105.98    344.32 o 
  15  19   5     1136.59     1206.39    237.33 o 
   1  21   5    29999.71    30060.07    784.18 o 
   3  21   5     6209.49     6204.14    187.74 o 
   5  21   5     4811.43     4935.45    243.96 o 
   7  21   5    21411.46    21725.96    713.06 o 
   9  21   5     1294.93     1379.56    179.28 o 
  11  21   5     4438.15     5031.19    303.56 o 
  13  21   5     1105.09     1171.77    247.80 o 
  15  21   5       16.11     -166.24    198.37 o 
   1  23   5    30353.04    29512.33    772.44 o 
   3  23   5    37049.50    37070.98    895.30 o 
   5  23   5    27407.27    27497.81    902.98 o 
   7  23   5    16470.60    16677.84    568.61 o 
   9  23   5       75.60      127.14    145.62 o 
  11  23   5     8576.50     8332.22    370.19 o 
  13  23   5     1815.30     1942.00    239.19 o 
  15  23   5      506.63      635.78    224.42 o 
   1  25   5     9507.85     9399.26    276.35 o 
   3  25   5    66810.24    66811.48   1621.46 o 
   5  25   5    32570.89    33116.79    999.93 o 
   7  25   5     6470.26     6066.16    468.95 o 
   9  25   5     6111.94     5988.97    317.26 o 
  11  25   5     5017.26     4848.33    304.14 o 
  13  25   5     1724.64     1601.95    227.66 o 
  15  25   5     1892.40     2072.59    263.74 o 
   1  27   5    14290.61    14375.52    360.72 o 
   3  27   5     2445.19     2391.72    126.80 o 
   5  27   5    10504.87    10577.37    380.63 o 
   7  27   5     8732.17     8942.15    402.22 o 
   9  27   5    22814.70    22894.19    720.25 o 
  11  27   5     3560.42     3456.71    260.74 o 
  13  27   5     1299.85     1560.25    229.37 o 
  15  27   5     5644.93     5590.03    425.16 o 
   1  29   5    27331.41    26287.00    740.05 o 
   3  29   5     3804.85     3911.48    190.38 o 
   5  29   5     5562.22     5925.68    256.06 o 
   7  29   5    12224.25    12413.23    525.21 o 
   9  29   5    20021.62    19781.27    715.11 o 
  11  29   5     1024.53      835.14    192.91 o 
  13  29   5     5510.11     5757.03    347.15 o 
  15  29   5     5501.58     5264.97    416.59 o 
   1  31   5     3190.42     3091.11    168.67 o 
   3  31   5     1344.66     1419.57    143.29 o 
   5  31   5     5792.75     6384.70    358.01 o 
   7  31   5     3771.79     4291.84    238.91 o 
   9  31   5     1542.80     1717.98    191.46 o 
  11  31   5     4449.37     4642.78    295.03 o 
  13  31   5     9743.92    10008.53    554.61 o 
  15  31   5     2432.63     2518.34    329.76 o 
   1  33   5     4056.54     4091.96    201.37 o 
   3  33   5    19830.64    20124.69    662.34 o 
   5  33   5     3248.46     3082.40    407.39 o 
   7  33   5     1311.09     1524.03    174.38 o 
   9  33   5    13992.93    13783.22    496.19 o 
  11  33   5     5960.31     5923.71    339.77 o 
  13  33   5     3576.30     3407.21    284.12 o 
  15  33   5      658.56      964.08    289.19 o 
   1  35   5     7912.59     7687.66    333.81 o 
   3  35   5     4591.43     4047.35    280.11 o 
   5  35   5    14026.83    14456.07    712.35 o 
   7  35   5     5438.15     5950.39    377.50 o 
   9  35   5     1959.34     1958.54    207.87 o 
  11  35   5     2905.23     3228.51    314.50 o 
  13  35   5      554.45      651.39    246.44 o 
  15  35   5     1554.61     1778.73    316.51 o 
   1  37   5     5978.72     6130.14    283.60 o 
   3  37   5     2913.68     2608.85    228.70 o 
   5  37   5    16697.45    16317.45    871.24 o 
   7  37   5     6003.43     6420.63    390.54 o 
   9  37   5     1266.29     1220.85    225.86 o 
  11  37   5     3614.62     3443.76    311.36 o 
  13  37   5       42.08     -224.11    224.11 o 
  15  37   5     1120.64     1134.88    302.49 o 
   1  39   5    20723.52    20016.55    784.97 o 
   3  39   5      496.35      510.38    198.55 o 
   5  39   5     8324.62     8611.85    507.98 o 
   7  39   5     9043.05     9159.27    586.11 o 
   9  39   5       37.22       95.85    189.68 o 
  11  39   5     7127.64     7240.39    444.44 o 
  13  39   5     1527.62     1508.35    288.69 o 
  15  39   5      470.46      846.44    479.13 o 
   1  41   5    10872.03    10588.84    412.92 o 
   3  41   5     2804.75     2876.07    310.89 o 
   5  41   5    11479.87    10898.69    619.67 o 
   7  41   5     5436.47     5006.08    419.96 o 
   9  41   5     1109.19     1516.55    228.71 o 
  11  41   5     2837.81     2919.75    312.76 o 
  13  41   5     1778.96     1872.93    300.32 o 
   1  43   5    12657.17    12202.75    444.83 o 
   3  43   5     8172.70     8004.88    507.98 o 
   5  43   5     7037.19     6531.10    449.52 o 
   7  43   5     5276.47     4922.67    419.41 o 
   9  43   5     3285.86     3726.20    313.24 o 
  11  43   5     2574.85     2398.54    289.23 o 
  13  43   5     3870.27     3895.70    371.69 o 
   1  45   5      924.28     1044.80    157.77 o 
   3  45   5    11338.48    11327.81    612.22 o 
   5  45   5     4063.20     4282.16    367.18 o 
   7  45   5     6443.71     6663.35    502.16 o 
   9  45   5     4911.04     4620.10    422.61 o 
  11  45   5      348.33       51.02    216.07 o 
  13  45   5     1317.74     1461.12    314.10 o 
   1  47   5     6119.19     5844.67    300.40 o 
   3  47   5    20405.44    19852.73    936.49 o 
   5  47   5     1650.93     1351.34    250.20 o 
   7  47   5     2865.33     2506.56    411.21 o 
   9  47   5     9153.36     9058.08    565.18 o 
  11  47   5      842.79      890.37    249.21 o 
  13  47   5     5876.92     6322.33    459.88 o 
   1  49   5     5649.37     5899.50    327.86 o 
   3  49   5     6056.88     5933.70    452.45 o 
   5  49   5     3632.29     3251.31    341.16 o 
   7  49   5     1559.84     1877.60    296.79 o 
   9  49   5    13812.71    13225.88    754.91 o 
  11  49   5      654.17      497.20    303.48 o 
  13  49   5     2031.68     2090.52    403.39 o 
   1  51   5    10001.42     9981.17    422.16 o 
   3  51   5     9517.31     7929.44    551.64 o 
   5  51   5     3452.66     3156.24    333.89 o 
   7  51   5     2270.73     2234.67    407.47 o 
   9  51   5     5839.03     5411.00    475.62 o 
  11  51   5      616.92      759.84    461.84 o 
  13  51   5     3971.40     4595.37    400.86 o 
   1  53   5     8025.38     7210.80    355.56 o 
   3  53   5     3178.46     2702.90    371.97 o 
   5  53   5    13118.10    13107.30    733.94 o 
   7  53   5     4492.03     4310.76    403.94 o 
   9  53   5     3966.71     3426.41    387.36 o 
  11  53   5     1204.26     1248.02    334.74 o 
   1  55   5     6701.83     7278.16    344.44 o 
   3  55   5     1475.36     1464.83    277.07 o 
   5  55   5     6126.88     6035.22    460.80 o 
   7  55   5     3155.68     3159.69    358.19 o 
   9  55   5      165.40     -119.62    257.29 o 
  11  55   5     2411.45     2723.03    378.93 o 
   1  57   5     8693.70     8786.47    390.61 o 
   3  57   5      891.22     1000.73    259.17 o 
   5  57   5    12777.98    13270.16    727.14 o 
   7  57   5     4144.77     3635.14    395.18 o 
   9  57   5      328.83       60.57    271.05 o 
  11  57   5     3355.34     3276.95    677.75 o 
   1  59   5     4778.99     4460.41    272.12 o 
   3  59   5     1006.58      882.32    265.27 o 
   5  59   5     3156.92     2778.69    342.99 o 
   7  59   5      859.00     1053.69    287.71 o 
   9  59   5     1910.24     2416.68    604.28 o 
  11  59   5     2727.62     2726.97    676.47 o 
   1  61   5     8155.19     8097.53    422.27 o 
   3  61   5     3165.84     3321.79    344.60 o 
   5  61   5     4938.32     4698.21    409.17 o 
   7  61   5     5052.47     4517.00    707.35 o 
   9  61   5     2155.38     1844.29    588.65 o 
  11  61   5     3293.79     4177.18    713.56 o 
   1  63   5     1394.88     1503.93    218.07 o 
   3  63   5     7095.45     7362.81    409.51 o 
   5  63   5     2554.10     2538.44    570.04 o 
   7  63   5     3820.79     3468.18    642.83 o 
   9  63   5     1957.49     1081.66    505.70 o 
   1  65   5     2330.07     2637.85    257.27 o 
   3  65   5     4010.04     4684.08    433.54 o 
   5  65   5     3268.45     2958.72    598.07 o 
   7  65   5     2209.17     1588.65    534.88 o 
   9  65   5     5816.87     5763.68    822.07 o 
   1  67   5     8896.99     8961.01    568.09 o 
   3  67   5     9675.69     8463.36    581.06 o 
   5  67   5     2531.43     2171.72    546.39 o 
   7  67   5      301.48      209.66    477.14 o 
   9  67   5     4660.65     4061.51    730.98 o 
   1  69   5     1145.61     1103.26    452.17 o 
   3  69   5      547.49      742.40    311.67 o 
   5  69   5      889.23     1105.27    489.04 o 
   7  69   5     3549.11     2777.30    624.34 o 
   1  71   5     7240.38     7038.06    830.33 o 
   3  71   5     1677.52     1736.30    514.00 o 
   5  71   5     3203.84     2752.15    607.67 o 
   7  71   5      589.27       77.31    466.95 o 
   1  73   5      662.35      905.53    452.92 o 
   3  73   5     4415.37     4284.26    649.01 o 
   5  73   5    10760.58    10789.00   1044.04 o 
   1  75   5     3050.29     2618.94    542.83 o 
   3  75   5     8504.82     7514.00    878.63 o 
   5  75   5     3123.47     3216.67    622.81 o 
   3  77   5      480.49     1028.36    484.71 o 
   2   0   6      248.84      674.30    169.43 o 
   6   0   6    19924.22    21637.71   1406.62 o 
  10   0   6    18278.16    17493.37   1222.34 o 
  14   0   6      186.47       96.49    233.23 o 
   0   2   6    22790.04    22261.59    998.68 o 
   2   2   6      332.43      458.15    113.38 o 
   4   2   6     7689.06     7851.10    427.66 o 
   6   2   6     3814.12     3719.43    308.14 o 
   8   2   6     3398.76     3137.46    309.26 o 
  10   2   6      692.21     1086.62    246.45 o 
  12   2   6     7299.74     7875.64    396.80 o 
  14   2   6     4567.70     4493.55    288.78 o 
   2   4   6    11852.73    11297.65    485.16 o 
   4   4   6     8665.53     8385.79    472.84 o 
   6   4   6    16024.47    15090.00    756.77 o 
   8   4   6     8817.71     8227.09    499.45 o 
  10   4   6     3296.25     3153.59    328.78 o 
  12   4   6      251.49      187.37    212.53 o 
  14   4   6      822.26      809.37    202.16 o 
   0   6   6    10380.23     9205.34    653.86 o 
   2   6   6    21978.73    21915.18    832.39 o 
   4   6   6      430.64      730.54    222.46 o 
   6   6   6      650.67      863.96    252.55 o 
   8   6   6      504.85      400.95    197.33 o 
  10   6   6     4263.92     4155.53    375.72 o 
  12   6   6      637.94      896.70    205.42 o 
  14   6   6     1846.71     2148.71    231.19 o 
   2   8   6       85.32       47.59    125.83 o 
   4   8   6    22860.75    21562.98    963.37 o 
   6   8   6     4947.88     4880.57    358.34 o 
   8   8   6     9081.21    10034.26    564.46 o 
  10   8   6      562.19      539.98    204.13 o 
  12   8   6      513.30      601.72    195.99 o 
  14   8   6      165.58      214.29    185.31 o 
   0  10   6     7194.87     6805.47    534.32 o 
   2  10   6    26008.22    25306.86    917.30 o 
   4  10   6      149.45      235.78    165.48 o 
   6  10   6      535.25      757.63    199.46 o 
   8  10   6     1084.44     1121.76    226.25 o 
  10  10   6     2503.12     2491.45    262.57 o 
  12  10   6       50.48       38.18    182.77 o 
  14  10   6     5720.10     6198.04    334.47 o 
   2  12   6     2227.77     2423.55    194.63 o 
   4  12   6     7013.60     6337.28    370.27 o 
   6  12   6     2772.32     2589.16    273.43 o 
   8  12   6    11087.69    10874.69    606.90 o 
  10  12   6      170.39      212.42    164.03 o 
  12  12   6     2301.41     2530.88    252.46 o 
  14  12   6     1258.54     1327.02    215.23 o 
   0  14   6    16336.13    16923.89    598.26 o 
   2  14   6    12559.10    12821.03    489.99 o 
   4  14   6     5440.33     5136.72    364.02 o 
   6  14   6     3379.42     3395.80    297.99 o 
   8  14   6     1416.82     1293.64    174.73 o 
  10  14   6     6989.82     6362.68    330.84 o 
  12  14   6     3305.59     3011.29    269.98 o 
  14  14   6     5961.28     5919.96    371.79 o 
   2  16   6     2463.23     2574.87    188.76 o 
   4  16   6     1825.54     1827.85    232.05 o 
   6  16   6     4890.93     4901.75    363.52 o 
   8  16   6     3271.20     3598.67    245.12 o 
  10  16   6    10699.96    10597.82    440.84 o 
  12  16   6       44.34      362.19    191.51 o 
  14  16   6     1312.28     1262.71    242.86 o 
   0  18   6    24897.70    25782.89    920.57 o 
   2  18   6     5479.90     5301.19    241.61 o 
   4  18   6    13042.82    13684.43    677.54 o 
   6  18   6     1577.69     1749.02    177.41 o 
   8  18   6     1056.50     1122.06    177.01 o 
  10  18   6     3050.70     2990.36    247.12 o 
  12  18   6    11628.95    11932.67    594.43 o 
  14  18   6      440.78      436.47    217.55 o 
   2  20   6      315.92      388.83    108.19 o 
   4  20   6       87.18      176.60    126.58 o 
   6  20   6    31136.99    30717.16    938.93 o 
   8  20   6     5020.89     4968.27    282.23 o 
  10  20   6     8975.96     9753.07    431.40 o 
  12  20   6     1021.51      888.34    215.03 o 
  14  20   6     1001.31      916.99    237.76 o 
   0  22   6    44816.96    45887.01   1545.81 o 
   2  22   6     1195.05      925.57    184.02 o 
   4  22   6     3969.89     4307.50    290.68 o 
   6  22   6     4712.44     4946.87    309.62 o 
   8  22   6     5158.21     4936.08    287.09 o 
  10  22   6     2196.04     2213.34    226.89 o 
  12  22   6     2378.62     2703.28    261.41 o 
  14  22   6     2343.33     2170.27    267.77 o 
   2  24   6    17679.69    17249.67    671.75 o 
   4  24   6    42797.75    43015.93   1819.11 o 
   6  24   6    10729.14    10890.54    516.01 o 
   8  24   6    13795.25    14700.00    571.87 o 
  10  24   6      972.00     1448.39    213.23 o 
  12  24   6       78.15      223.34    199.46 o 
  14  24   6       25.77       99.72    217.82 o 
   0  26   6     8145.43     8222.99    403.09 o 
   2  26   6    15312.42    15731.22    619.31 o 
   4  26   6     7362.59     7439.24    360.94 o 
   6  26   6        6.26       92.90    158.67 o 
   8  26   6     2938.51     2938.61    235.04 o 
  10  26   6     3532.44     3224.23    260.29 o 
  12  26   6     7246.61     6811.70    373.01 o 
  14  26   6     2177.51     2155.52    267.63 o 
   2  28   6      976.48     1216.98    187.40 o 
   4  28   6     6205.19     6073.06    636.48 o 
   6  28   6     1655.27     1638.40    207.19 o 
   8  28   6    27610.54    27550.55    990.72 o 
  10  28   6      566.49      733.08    197.29 o 
  12  28   6     1983.41     2220.72    250.41 o 
  14  28   6      512.64      653.23    230.20 o 
   0  30   6     4700.93     5040.05    389.11 o 
   2  30   6    16280.02    16300.30    700.57 o 
   4  30   6     4001.80     4078.65    564.63 o 
   6  30   6       31.79      -82.96    199.48 o 
   8  30   6      112.80      142.19    185.82 o 
  10  30   6     2635.83     2730.82    247.55 o 
  12  30   6     3942.04     4036.18    306.05 o 
  14  30   6     3356.32     3854.80    314.62 o 
   2  32   6     2209.83     2226.26    230.77 o 
   4  32   6     8988.88     9171.63    566.21 o 
   6  32   6     2242.60     2508.23    314.57 o 
   8  32   6     3698.03     3597.79    371.41 o 
  10  32   6      150.94      313.87    209.68 o 
  12  32   6     1867.34     2040.54    281.35 o 
  14  32   6     1062.04     1053.75    244.14 o 
   0  34   6    21888.30    22711.33   1038.84 o 
   2  34   6     6933.81     6998.97    395.82 o 
   4  34   6     4417.39     4809.59    399.39 o 
   6  34   6      607.82      467.14    238.70 o 
   8  34   6      689.09      729.89    261.42 o 
  10  34   6     4293.73     4097.79    416.73 o 
  12  34   6     2630.46     2485.03    306.44 o 
  14  34   6     1575.51     1542.01    307.11 o 
   2  36   6     5160.02     4666.99    315.77 o 
   4  36   6      489.61      556.56    237.11 o 
   6  36   6    10772.68    10626.11    702.25 o 
   8  36   6     1896.36     1828.90    312.70 o 
  10  36   6     3891.06     3486.75    651.95 o 
  12  36   6      118.67      278.81    247.98 o 
   0  38   6    25838.50    25291.94   1254.20 o 
   2  38   6     1351.28     1045.41    202.68 o 
   4  38   6     8976.09     9172.89    570.31 o 
   6  38   6       83.84      480.68    273.16 o 
   8  38   6     1010.22     1003.35    360.16 o 
  10  38   6     1051.69      937.29    294.94 o 
  12  38   6     6667.15     6135.17    520.63 o 
   2  40   6     1587.88     1594.27    188.30 o 
   4  40   6     3690.11     3891.82    368.60 o 
   6  40   6    14663.73    15404.28   1184.85 o 
   8  40   6     1887.90     2123.29    864.56 o 
  10  40   6     3240.01     3552.76    407.27 o 
  12  40   6       42.98      115.99    293.84 o 
   0  42   6     8737.77     8151.81    536.54 o 
   2  42   6     5138.20     5372.93    299.20 o 
   4  42   6     5868.96     6405.69    537.14 o 
   6  42   6      403.43      277.34    253.56 o 
   8  42   6      134.63      134.69    256.10 o 
  10  42   6     1099.87      895.02    302.53 o 
  12  42   6     4016.68     3562.30    423.05 o 
   2  44   6     2593.68     2659.92    255.16 o 
   4  44   6     7688.63     7363.60    538.49 o 
   6  44   6     2498.37     2698.47    344.15 o 
   8  44   6    10183.75    11296.82    661.89 o 
  10  44   6     2023.12     2084.78    351.80 o 
  12  44   6      757.66      597.17    322.19 o 
   0  46   6     2690.19     2625.85    311.22 o 
   2  46   6     8700.39     7919.88    434.47 o 
   4  46   6      214.31      228.95    255.62 o 
   6  46   6     1423.88     1134.33    294.09 o 
   8  46   6     1621.27     1936.76    442.41 o 
  10  46   6     3224.99     3005.25    398.79 o 
  12  46   6      402.16      572.29    322.66 o 
   2  48   6      249.67      452.13    188.36 o 
   4  48   6     6674.48     5235.35    440.14 o 
   6  48   6     1553.74     1363.22    349.72 o 
   8  48   6     8365.16     8687.67    734.09 o 
  10  48   6     2389.66     2347.71    374.91 o 
  12  48   6     3017.56     2670.52    405.04 o 
   0  50   6     1606.06     1852.88    293.12 o 
   2  50   6    14111.38    14222.13    608.00 o 
   4  50   6      389.37      692.45    264.87 o 
   6  50   6      855.58     1130.87    290.72 o 
   8  50   6      241.15      553.57    283.26 o 
  10  50   6     3156.63     3084.51    456.76 o 
   2  52   6     4384.47     5115.17    348.30 o 
   4  52   6     4893.14     4475.40    417.17 o 
   6  52   6    10562.78    10991.99    723.41 o 
   8  52   6     4702.50     4407.48    438.08 o 
  10  52   6      443.04      321.59    301.01 o 
   0  54   6     7386.86     7223.30    512.23 o 
   2  54   6     1757.35     1850.40    236.93 o 
   4  54   6     3061.33     3118.56    359.63 o 
   6  54   6      744.67      705.52    284.24 o 
   8  54   6      513.24       17.97    279.95 o 
  10  54   6      416.63       78.74    300.55 o 
   2  56   6     4995.45     5216.02    344.35 o 
   4  56   6      251.31      490.53    270.44 o 
   6  56   6     6249.43     6591.00    531.11 o 
   8  56   6     1014.58     1137.32    327.55 o 
  10  56   6     5549.84     5845.82    533.52 o 
   0  58   6     7098.10     6571.26    486.52 o 
   2  58   6      948.55      952.52    216.40 o 
   4  58   6     3925.67     3690.00    399.30 o 
   6  58   6      927.59      766.60    305.67 o 
   8  58   6       49.64       47.67    291.77 o 
   2  60   6      606.00      344.09    208.25 o 
   4  60   6      122.02      199.08    261.57 o 
   6  60   6     8862.63     9344.13    618.88 o 
   8  60   6     1683.44     1821.53    369.02 o 
   0  62   6     7894.78     8698.29    808.37 o 
   2  62   6     6037.21     6254.28    391.99 o 
   4  62   6     1998.25     1641.34    259.50 o 
   6  62   6     1515.50     1163.49    363.92 o 
   8  62   6     1339.62     1522.17    358.68 o 
   2  64   6     2434.30     2749.52    288.65 o 
   4  64   6     5397.41     6189.46    520.68 o 
   6  64   6     1003.84      824.59    315.10 o 
   2  66   6    15422.31    16185.20    699.51 o 
   4  66   6       79.14       85.36    215.56 o 
   6  66   6      640.48     1137.29    539.31 o 
   2  68   6     3015.10     3150.75    297.52 o 
   4  68   6     4158.48     3992.17    429.51 o 
   6  68   6     2642.69     3443.99    658.16 o 
   2  70   6     5666.82     5698.88    505.66 o 
   4  70   6      215.14      113.48    304.04 o 
   2  72   6     5842.67     6073.47    794.95 o 
   1   1   7     6861.32     6351.92    294.08 o 
   3   1   7     4040.50     3727.51    220.90 o 
   5   1   7     3742.03     3828.79    340.79 o 
   7   1   7     9102.92     9091.12    531.62 o 
   9   1   7      366.96      582.50    242.29 o 
  11   1   7     2545.87     2228.97    343.39 o 
  13   1   7      486.11      557.24    223.07 o 
   1   3   7    11527.01    11003.14    390.26 o 
   3   3   7     5057.30     4648.50    255.21 o 
   5   3   7     6707.08     7069.21    590.97 o 
   7   3   7     2292.40     1985.56    269.84 o 
   9   3   7      288.16      583.54    242.16 o 
  11   3   7     3136.70     2924.34    312.71 o 
  13   3   7     1664.04     1780.38    231.17 o 
   1   5   7     5066.15     5218.73    260.88 o 
   3   5   7     7996.73     7438.35    311.91 o 
   5   5   7     5534.74     5098.79    387.19 o 
   7   5   7        7.24       30.99    197.22 o 
   9   5   7     3991.86     3625.27    360.42 o 
  11   5   7     1667.85     1996.37    277.70 o 
  13   5   7     1363.31     1512.53    226.83 o 
   1   7   7      252.67      110.91    123.01 o 
   3   7   7     6760.43     6544.07    283.48 o 
   5   7   7     1873.87     1964.15    263.57 o 
   7   7   7     3720.74     3863.27    455.50 o 
   9   7   7     3555.69     3410.69    356.10 o 
  11   7   7     1118.71      998.98    211.69 o 
  13   7   7      219.77      201.03    197.57 o 
   1   9   7     2240.15     2558.94    182.33 o 
   3   9   7     6923.69     7029.69    299.11 o 
   5   9   7     1963.70     1565.41    246.71 o 
   7   9   7     4657.57     4664.63    381.09 o 
   9   9   7     5080.73     5022.70    413.38 o 
  11   9   7      637.31      231.71    197.55 o 
  13   9   7     2729.76     3061.61    293.60 o 
   1  11   7     2893.90     3282.04    207.37 o 
   3  11   7     2210.56     2849.04    285.58 o 
   5  11   7     1169.77     1119.27    229.94 o 
   7  11   7     4305.76     4831.34    382.32 o 
   9  11   7     2097.00     2123.17    260.73 o 
  11  11   7      131.47      133.94    189.73 o 
  13  11   7      939.70     1188.80    242.72 o 
   1  13   7     1568.45     1787.42    168.45 o 
   3  13   7     6447.39     6404.19    318.39 o 
   5  13   7     1204.79     1123.11    231.97 o 
   7  13   7     1649.33     1932.86    512.84 o 
   9  13   7     2461.94     2564.50    240.42 o 
  11  13   7     1650.56     1820.41    261.53 o 
  13  13   7     1759.71     1671.16    254.55 o 
   1  15   7     5784.47     6276.63    410.75 o 
   3  15   7     3423.17     3268.80    239.11 o 
   5  15   7     2246.16     2302.09    274.62 o 
   7  15   7      898.33      727.08    200.84 o 
   9  15   7     1461.49     1432.53    213.38 o 
  11  15   7     4763.53     4387.17    311.76 o 
  13  15   7      819.12      975.39    234.28 o 
   1  17   7     6196.92     6258.76    291.25 o 
   3  17   7     2075.30     2214.53    208.64 o 
   5  17   7     4036.40     4429.92    735.52 o 
   7  17   7      318.69      311.38    185.55 o 
   9  17   7     1060.88     1376.04    237.78 o 
  11  17   7     3384.61     3154.18    282.16 o 
  13  17   7      342.93      215.07    225.73 o 
   1  19   7     5902.35     6226.04    287.81 o 
   3  19   7      503.48      399.31    231.30 o 
   5  19   7     8246.33     7763.25    482.91 o 
   7  19   7     9960.03     9963.65    482.60 o 
   9  19   7      813.85      949.42    230.64 o 
  11  19   7     3456.84     3678.88    288.82 o 
  13  19   7     1148.83      968.41    239.46 o 
   1  21   7     6090.02     6617.92    422.48 o 
   3  21   7     2671.22     2714.10    400.46 o 
   5  21   7     2425.58     2633.51    251.54 o 
   7  21   7     6827.35     6711.88    395.65 o 
   9  21   7      661.15      452.11    219.63 o 
  11  21   7      288.06      379.35    230.68 o 
  13  21   7     1087.81      968.84    234.28 o 
   1  23   7     1859.84     1508.27    257.65 o 
   3  23   7     5671.29     6279.63    452.49 o 
   5  23   7     8415.80     8533.43    440.35 o 
   7  23   7     3891.41     3681.59    301.78 o 
   9  23   7      505.10      511.94    215.57 o 
  11  23   7     8260.83     8099.19    492.69 o 
  13  23   7     4638.24     4438.16    335.84 o 
   1  25   7     5304.84     5969.46    315.24 o 
   3  25   7     5732.34     5794.27    348.46 o 
   5  25   7      826.18      829.33    254.72 o 
   7  25   7     5041.19     5168.55    399.47 o 
   9  25   7     9097.25     9405.38    513.52 o 
  11  25   7     1959.51     1510.45    262.99 o 
  13  25   7      592.19      457.15    254.08 o 
   1  27   7     2187.72     2051.09    208.40 o 
   3  27   7     6939.97     7467.00    687.11 o 
   5  27   7     1306.95     1177.22    302.68 o 
   7  27   7      181.85      103.97    261.71 o 
   9  27   7      640.09      576.35    297.11 o 
  11  27   7      506.87      493.39    243.91 o 
   1  29   7     5641.45     6077.91    321.57 o 
   3  29   7     6643.82     6960.81    564.85 o 
   5  29   7     1988.07     1757.84    310.56 o 
   7  29   7     3010.42     3384.25    384.68 o 
   9  29   7     3641.58     3358.57    572.75 o 
  11  29   7      322.65      366.65    299.04 o 
   1  31   7      314.49      266.25    163.42 o 
   3  31   7      894.31     1242.32    279.67 o 
   5  31   7     2948.35     2753.84    337.90 o 
   7  31   7     4203.91     4279.15   1002.94 o 
   9  31   7     2254.88     2070.96    351.49 o 
  11  31   7      803.26      667.84    325.46 o 
   1  33   7      416.25      302.79    166.13 o 
   3  33   7     8204.96     8103.36    419.79 o 
   5  33   7     1143.47      913.93    273.08 o 
   7  33   7     2653.19     3148.07    723.50 o 
   9  33   7     1493.28     1755.97    343.62 o 
  11  33   7     1617.70     1964.40    361.47 o 
   1  35   7     3601.83     3813.38    267.24 o 
   3  35   7     3195.13     3057.62    286.23 o 
   5  35   7     1133.20     1122.75    364.98 o 
   7  35   7     1424.15     1367.47    326.32 o 
   9  35   7     2197.16     2365.60    370.23 o 
  11  35   7     3795.12     3668.53    436.73 o 
   1  37   7     9655.40     9840.93    624.48 o 
   3  37   7     1013.81     1170.77    256.54 o 
   5  37   7     3433.18     3522.52    381.77 o 
   7  37   7     1255.73     1464.95    337.37 o 
   9  37   7       76.15      241.31    298.20 o 
  11  37   7     1442.76     1506.63    418.76 o 
   1  39   7     6749.11     7041.87    364.15 o 
   3  39   7      874.57      896.30    221.59 o 
   5  39   7     5747.91     6289.09    474.75 o 
   7  39   7     5359.74     5710.69    632.96 o 
   9  39   7      465.27      559.87    314.08 o 
  11  39   7     1180.31     1431.40    363.23 o 
   1  41   7     1455.20     1743.95    209.70 o 
   3  41   7     1827.66     1858.65    256.37 o 
   5  41   7     3672.26     4011.82    422.25 o 
   7  41   7     1998.03     1494.01    403.86 o 
   9  41   7      191.27      310.56    464.17 o 
  11  41   7      952.62      710.75    314.61 o 
   1  43   7     2869.90     2964.56    256.62 o 
   3  43   7     3974.96     4011.41    329.07 o 
   5  43   7     5254.48     4913.72    452.90 o 
   7  43   7     1831.89     2138.73    360.39 o 
   9  43   7     1958.16     1854.53    359.11 o 
   1  45   7     2198.12     2436.83    271.28 o 
   3  45   7     7195.61     7531.96    435.74 o 
   5  45   7      233.04      596.91    287.42 o 
   7  45   7      387.43      357.29    295.97 o 
   9  45   7     2355.74     2297.36    380.81 o 
   1  47   7      746.70      725.43    222.27 o 
   3  47   7     2403.12     2278.66    279.43 o 
   5  47   7      617.15      487.78    277.41 o 
   7  47   7     3635.16     3678.85    423.15 o 
   9  47   7     2965.61     2829.16    410.73 o 
   1  49   7     7066.46     7842.95    445.02 o 
   3  49   7     1732.54     1760.92    255.35 o 
   5  49   7       26.21      100.21    278.05 o 
   7  49   7      860.64      978.27    322.60 o 
   9  49   7     3770.68     3073.37    556.04 o 
   1  51   7     1710.18     1720.26    250.74 o 
   3  51   7     2070.91     2375.78    281.44 o 
   5  51   7     7437.70     7572.33    561.01 o 
   7  51   7      392.33      379.66    301.94 o 
   1  53   7     2298.88     2346.71    319.19 o 
   3  53   7     2545.75     2690.85    297.73 o 
   5  53   7     2373.15     2525.60    379.15 o 
   7  53   7      775.54     1148.28    344.57 o 
   1  55   7     1012.98     1177.46    250.94 o 
   3  55   7      710.22      876.77    239.70 o 
   5  55   7     1345.48     1329.62    325.35 o 
   7  55   7     1635.25     1400.57    378.05 o 
   1  57   7     3380.90     3554.65    326.71 o 
   3  57   7       45.04      130.31    223.34 o 
   5  57   7     2768.93     1975.65    355.98 o 
   7  57   7     1535.27     1764.78    580.33 o 
   1  59   7     1427.83     1456.58    266.06 o 
   3  59   7      438.62      406.69    239.85 o 
   5  59   7     2210.09     2403.58    306.76 o 
   1  61   7     3357.68     3330.57    322.15 o 
   3  61   7      470.57      839.87    256.72 o 
   5  61   7     1982.26     1845.46    294.09 o 
   1  63   7     1892.49     1882.51    394.84 o 
   3  63   7     3453.18     3482.56    334.31 o 
   1  65   7     1169.00     1028.80    302.77 o 
   0   0   8    21683.23    21233.05   1419.35 o 
   4   0   8      545.48      594.90    229.50 o 
   8   0   8      993.92      730.81    377.61 o 
   2   2   8      556.91      680.62    152.42 o 
   4   2   8     3019.14     2719.81    216.03 o 
   6   2   8     6639.95     6485.71    463.86 o 
   8   2   8      439.82      124.78    241.99 o 
  10   2   8     3309.67     3533.27    386.50 o 
   0   4   8     1002.54      912.80    237.46 o 
   2   4   8     2936.09     3143.37    218.44 o 
   4   4   8     4529.03     4401.47    259.67 o 
   6   4   8     1589.17     1689.60    286.55 o 
   8   4   8      305.39      448.76    244.75 o 
  10   4   8     2944.78     2918.92    370.29 o 
   2   6   8     1377.45     1470.31    175.58 o 
   4   6   8     1508.36     1836.02    191.46 o 
   6   6   8      650.76      576.96    245.33 o 
   8   6   8     5016.42     4719.20    424.21 o 
  10   6   8      114.38      215.82    234.88 o 
   0   8   8     3633.44     4051.29    404.13 o 
   2   8   8     7559.27     7670.91    411.28 o 
   4   8   8       80.23      104.81    152.39 o 
   6   8   8      505.98      554.98    194.45 o 
   8   8   8      196.70      213.53    244.50 o 
  10   8   8     2377.13     2305.72    297.98 o 
   2  10   8      338.07      349.67    146.47 o 
   4  10   8     5955.42     5531.82    294.89 o 
   6  10   8     1669.09     1288.35    218.36 o 
   8  10   8     4844.35     4784.05    416.40 o 
  10  10   8      738.02      525.30    245.55 o 
   0  12   8     3045.52     2941.66    313.39 o 
   2  12   8     3065.89     3161.59    221.58 o 
   4  12   8      876.18      972.67    172.90 o 
   6  12   8      259.99      367.07    239.32 o 
   8  12   8      374.42      376.95    219.48 o 
  10  12   8      179.93       23.88    236.93 o 
   2  14   8     1182.96     1268.97    175.56 o 
   4  14   8     2467.17     2250.18    231.59 o 
   6  14   8     1766.74     1886.96    291.64 o 
   8  14   8     5174.47     4665.14    360.40 o 
  10  14   8      967.86      871.65    256.92 o 
   0  16   8      937.11      893.87    368.23 o 
   2  16   8     1256.32     1225.61    214.74 o 
   4  16   8     4141.01     4312.95    305.75 o 
   6  16   8      606.44      583.73    248.53 o 
   8  16   8      588.35      649.67    222.92 o 
  10  16   8      394.78      439.74    251.27 o 
   2  18   8     1801.38     1914.87    286.49 o 
   4  18   8     3481.70     3743.95    290.53 o 
   6  18   8     5925.39     5761.58    384.78 o 
   8  18   8      389.66      383.90    226.23 o 
  10  18   8     1703.85     1830.30    289.12 o 
   0  20   8    18626.49    18436.03   1175.84 o 
   2  20   8      498.25      498.79    242.76 o 
   4  20   8     2036.91     2378.38    274.92 o 
   6  20   8       95.81      221.22    209.07 o 
   8  20   8     1053.47      496.44    235.66 o 
  10  20   8      295.55      392.42    252.03 o 
   2  22   8     2072.26     2203.05    264.97 o 
   4  22   8     2249.06     2539.65    275.84 o 
   6  22   8     3710.61     3507.27    410.61 o 
   8  22   8      825.45      621.34    302.23 o 
  10  22   8     1114.86      949.54    319.70 o 
   0  24   8     5998.06     6058.51    495.87 o 
   2  24   8     6506.87     7264.59    424.46 o 
   4  24   8     2573.67     2289.45    272.08 o 
   6  24   8      607.60      940.25    379.87 o 
   8  24   8      199.93      350.21    367.29 o 
  10  24   8     2032.45     2038.69    385.11 o 
   2  26   8     1592.44     1492.89    209.06 o 
   4  26   8     3063.51     2932.95    465.56 o 
   6  26   8      187.21      120.50    277.86 o 
   8  26   8     1923.13     2296.95    374.57 o 
  10  26   8      238.76      531.80    312.44 o 
   0  28   8      154.32      372.39    253.83 o 
   2  28   8     4072.52     4282.45    336.27 o 
   4  28   8      108.74      -56.45    209.35 o 
   6  28   8      914.74     1405.19    321.68 o 
   8  28   8      810.04     1245.45    332.46 o 
  10  28   8     2346.78     1761.00    371.59 o 
   2  30   8      269.62      311.22    209.93 o 
   4  30   8     2740.08     2747.29    300.58 o 
   6  30   8     1539.57     1721.03    349.27 o 
   8  30   8     3819.37     4111.55    466.35 o 
  10  30   8      191.26      481.89    425.68 o 
   0  32   8      857.19      842.80    291.30 o 
   2  32   8     1801.81     1376.46    250.31 o 
   4  32   8      998.40     1382.10    256.08 o 
   6  32   8      819.01     1135.57    414.43 o 
   8  32   8     1180.82     1087.85    353.42 o 
   2  34   8      279.14      209.21    206.45 o 
   4  34   8     3694.48     3828.31    339.51 o 
   6  34   8     2322.93     2987.84    405.22 o 
   8  34   8      477.20      536.03    318.29 o 
   0  36   8     8885.35    10103.35    680.36 o 
   2  36   8     1165.06      921.84    236.43 o 
   4  36   8     1042.42     1327.57    264.07 o 
   6  36   8      385.47      338.86    309.16 o 
   8  36   8      338.34      328.08    313.74 o 
   2  38   8     1620.27     1560.22    255.32 o 
   4  38   8      639.67      775.41    246.77 o 
   6  38   8     8765.81     8326.84    628.80 o 
   8  38   8      674.69      547.03    334.18 o 
   0  40   8     5249.96     6032.70    497.45 o 
   2  40   8     1221.39     1516.89    265.78 o 
   4  40   8     1750.58     1932.61    282.16 o 
   6  40   8      329.22      689.19    436.42 o 
   8  40   8      199.50       58.76    323.44 o 
   2  42   8     1548.93     1651.16    256.52 o 
   4  42   8     1068.56     1131.17    255.79 o 
   6  42   8     2360.23     2134.51    373.62 o 
   0  44   8     1719.48     1440.39    338.99 o 
   2  44   8     4411.00     5012.58    381.10 o 
   4  44   8     1399.31     1327.18    273.51 o 
   6  44   8      849.90      781.51    341.26 o 
   2  46   8      540.63      867.95    250.66 o 
   4  46   8     3577.97     3867.01    360.17 o 
   6  46   8      426.30      420.91    425.07 o 
   0  48   8     1333.03     1103.52    430.10 o 
   2  48   8     5249.94     5258.19    395.11 o 
   4  48   8      112.95      285.95    242.48 o 
   2  50   8     1683.71     1676.36    283.53 o 
   4  50   8      310.15      499.72    247.57 o 
   0  52   8      293.39      -89.31    392.85 o 
   2  52   8      791.38      815.75    258.04 o 
   4  52   8     1964.37     1869.93    489.36 o 
   2  54   8      428.32      212.82    341.53 o 
   1   1   9     1472.79     1257.66    191.76 o 
   3   1   9      213.96      216.89    171.71 o 
   5   1   9     1232.23     1692.87    215.47 o 
   7   1   9     2017.88     1933.63    226.67 o 
   1   3   9     3613.18     3866.47    267.60 o 
   3   3   9     1983.99     2440.65    226.18 o 
   5   3   9     2350.00     2439.34    278.83 o 
   7   3   9     2662.24     3256.23    262.02 o 
   1   5   9      388.20      663.20    174.74 o 
   3   5   9     4466.00     4645.83    291.34 o 
   5   5   9     4221.49     4585.13    290.04 o 
   7   5   9     1262.51      917.81    231.54 o 
   1   7   9     4284.54     4398.87    276.96 o 
   3   7   9      460.28      463.53    173.32 o 
   5   7   9      378.21      102.28    204.19 o 
   7   7   9      935.04     1016.03    240.60 o 
   1   9   9     1537.35     1811.85    206.52 o 
   3   9   9     5593.04     5484.54    348.19 o 
   5   9   9     1515.59     1193.75    235.96 o 
   7   9   9      196.67      -67.28    208.67 o 
   1  11   9     1816.97     1689.03    237.06 o 
   3  11   9      508.62      406.88    204.82 o 
   5  11   9       81.37      -59.93    204.76 o 
   7  11   9     2572.00     2661.46    353.76 o 
   1  13   9      536.37      615.54    253.48 o 
   3  13   9      262.32      142.23    245.03 o 
   5  13   9      113.44      270.92    212.27 o 
   7  13   9      537.34      673.94    243.46 o 
   1  15   9       60.71      120.64    235.44 o 
   3  15   9      257.42      -17.33    241.15 o 
   5  15   9     3732.05     3446.75    378.42 o 
   7  15   9      560.89      220.83    237.46 o 
   1  17   9      377.70      437.04    251.01 o 
   3  17   9      587.63      709.78    274.92 o 
   5  17   9     1865.95     2080.42    291.27 o 
   7  17   9      534.53      843.27    326.74 o 
   1  19   9     2737.83     2967.58    893.65 o 
   3  19   9      365.06      233.79    225.56 o 
   5  19   9     1127.81     1504.60    262.28 o 
   7  19   9      517.13      810.14    315.03 o 
   1  21   9     1348.04     1302.61    258.84 o 
   3  21   9        3.43     -105.04    212.70 o 
   5  21   9      395.06      544.59    245.89 o 
   7  21   9      751.77     1086.33    343.00 o 
   1  23   9     3613.81     3711.52    292.92 o 
   3  23   9      134.20      184.72    228.21 o 
   5  23   9     1810.99     1610.00    423.69 o 
   7  23   9     2181.22     3046.35    527.59 o 
   1  25   9      697.94      941.04    214.15 o 
   3  25   9     3385.15     3810.64    343.77 o 
   5  25   9     1203.65     1072.62    262.75 o 
   1  27   9      287.65      219.87    206.49 o 
   3  27   9      989.49      976.54    256.81 o 
   5  27   9      228.13      156.10    239.55 o 
   1  29   9      956.44     1372.18    265.29 o 
   3  29   9     2499.00     2610.01    304.93 o 
   5  29   9      174.43      219.85    229.31 o 
   1  31   9     1024.28     1000.74    252.71 o 
   3  31   9     1243.19      907.72    247.04 o 
   5  31   9      109.76      -11.45    239.48 o 
   1  33   9      508.95      374.65    231.66 o 
   3  33   9     2696.74     2674.74    307.06 o 
   1  35   9      601.30      822.55    257.02 o 
   3  35   9      828.90      493.31    245.55 o 
   1  37   9      654.76      721.55    255.36 o 
   3  37   9      346.98      294.83    238.92 o 
   1  39   9     3320.35     3747.23    355.61 o 
                                                 
